# Supplementary material for: Comparison of QM Methods for the Evaluation of Halogen−π Interactions for Large-Scale Data Generation
Source: J Chem Theory Comput. 2025 Jun 9;21(12):6174–83. doi: 10.1021/acs.jctc.5c00456 (PMC12199455; doi:10.1021/acs.jctc.5c00456)
Supplement: Supplementary file 2 [file ct5c00456_si_002.xlsx]

## Sheet: Iodine adduct formation energy
				MP2	MP2	MP2	MP2	MP2	MP2	MP2	SCS-MP2	SCS-MP2	MP3	MP2.5	TPSS(-D3)	TPSS(-D3)	B3LYP(-D3)	B3LYP(-D3)	M06-2X(-D3)	M06-2X(-D3)	M06-2X(-D3)	M06-2X(-D3)	M06-2X(-D3)	CCSD(T)	CCSD(T)
	Distance	X	Z	TZVPP	TZVPP/BSSE corr.	TZVPPD	cc-pVTZ	cc-pVQZ	aug-cc-pVTZ	aug-cc-pVQZ	TZVPP	TZVPP/BSSE corr.	TZVPP	TZVPP	TZVPP	TZVPP/BSSE corr.	TZVPP	TZVPP/BSSE corr.	TZVPP	TZVPP/BSSE corr.	TZVPPD	cc-pVTZ	aug-cc-pVTZ	cc-pVTZ	CBS extrapolation
	2.75	0	0	31.1901	42.5283	22.5938	35.3813	26.8733	21.3198	19.2302	46.7745	58.1002	59.8669	45.5285	56.5052	57.8406	71.2905	72.3309	53.5534	56.4956	97.1764	53.9422	53.5111	48.1503	33.4344
	2.75	0	0.5	25.3362	36.5258	17.102	29.3116	20.9279	15.4692	13.5453	40.6634	51.8378	53.426	39.3811	48.6788	50.049	62.5017	63.523	47.6516	50.5769	88.0084	48.0631	47.562
	2.75	0	1	14.9211	25.5864	7.25111	18.3956	10.5983	5.18658	3.87245	29.4073	40.0642	41.3584	28.1397	34.5719	35.8538	45.9903	46.9202	36.5616	39.4323	70.3194	36.9294	36.3002	30.8912	17.4016
	2.75	0	1.5	8.33619	17.9819	1.2509	11.4557	4.51604	-0.81501	-1.83134	21.2613	30.9043	31.7722	20.0542	24.6295	25.8629	33.4513	34.3039	27.7693	30.5632	55.6306	28.0336	27.3185
	2.75	0	2	4.60963	12.7254	-1.81341	7.39831	1.41704	-3.73626	-4.58496	15.3033	23.3943	23.6586	14.1341	17.5927	18.7441	23.8868	24.5934	19.896	22.5765	42.3573	20.0993	19.3912	16.1356	5.78861
	2.75	0	2.5	0.47546	6.88572	-5.08328	2.7283	-1.98513	-6.82551	-7.31854	8.59868	14.9562	14.6057	7.54058	10.3711	11.4088	14.013	14.573	11.1318	13.6477	27.2774	11.2357	10.6177
	2.75	0	3	-3.59079	1.19656	-8.09002	-1.88377	-5.26326	-9.62745	-9.77421	2.13005	6.85137	6.14714	1.27818	3.02657	3.97835	4.11504	4.55067	3.62762	5.94731	11.9232	3.67077	3.13681	1.97925	-3.86722
	2.75	0	3.5	-5.77478	-2.46787	-9.37895	-4.62294	-6.78584	-10.7812	-10.5973	-1.96632	1.2749	0.56152	-2.60663	-2.22769	-1.34003	-2.54825	-2.18232	-0.53193	1.6211	0.99532	-0.56086	-1.03091
	2.75	0	4	-5.87981	-3.76045	-8.78983	-5.1877	-6.42832	-9.94832	-9.62082	-3.43794	-1.37835	-1.89574	-3.88778	-4.24765	-3.43528	-4.19199	-3.91129	-1.72248	0.28903	-3.39762	-1.83159	-2.18486	-4.00315	-6.14837
	2.75	0.5	0	25.0664	36.2596	16.8152	29.0553	20.7187	15.2179	13.2605	40.4159	51.5961	53.24	39.1532	48.3275	49.7135	62.1881	63.221	47.4209	50.3509	87.8053	47.8397	47.3377
	2.75	0.5	0.5	20.6603	31.6904	12.6565	24.4608	16.2744	10.8183	9.07559	35.742	46.7593	48.2764	34.4683	42.431	43.7883	55.3798	56.3875	42.8447	45.7527	80.5965	43.26	42.7094
	2.75	0.5	1	13.2465	23.7073	5.75302	16.6258	9.00889	3.4897	2.42101	27.453	37.9114	39.1521	26.1993	32.0808	33.3718	42.9008	43.8307	34.5529	37.4138	66.8502	34.9001	34.2353
	2.75	0.5	1.5	8.43214	17.8589	1.55882	11.5323	4.67981	-0.68873	-1.53278	21.0521	30.4808	31.2596	19.8459	24.4274	25.6726	32.9263	33.7813	27.3751	30.1722	54.5589	27.645	26.8966
	2.75	0.5	2	4.67029	12.6022	-1.50988	7.45148	1.5628	-3.54066	-4.30178	15.0716	22.9842	23.1368	13.9036	17.4716	18.6107	23.5607	24.2655	19.5608	22.2408	41.4152	19.7751	19.041
	2.75	0.5	2.5	0.30591	6.57182	-5.04133	2.54067	-2.06938	-6.8541	-7.28909	8.19445	14.4132	13.9805	7.14321	9.87942	10.9239	13.3464	13.9175	10.7298	13.2408	26.1469	10.8542	10.2156
	2.75	0.5	3	-3.59143	1.07481	-7.96376	-1.93073	-5.21514	-9.56227	-9.63622	1.97103	6.57496	5.84122	1.1249	2.8129	3.75665	3.85887	4.30405	3.50003	5.81409	11.4246	3.54353	2.99998
	2.75	0.5	3.5	-5.61913	-2.39711	-9.16641	-4.50521	-6.60393	-10.5925	-10.3685	-1.90589	1.25241	0.53978	-2.53968	-2.1691	-1.2864	-2.39235	-2.03643	-0.39812	1.74648	1.04613	-0.43237	-0.89886
	2.75	0.5	4	-5.71101	-3.64491	-8.60662	-5.03656	-6.2461	-9.74996	-9.39672	-3.32423	-1.3165	-1.82663	-3.76882	-4.1408	-3.35015	-4.09735	-3.80656	-1.54823	0.45721	-3.27612	-1.66325	-2.00444
	2.75	1	0	14.5087	25.146	6.80274	18.0061	10.2445	4.6426	3.38008	29.062	39.6969	41.1118	27.8102	34.0441	35.31	45.515	46.4531	36.177	39.0758	70.0277	36.5574	35.9286	30.6292	17.2031
	2.75	1	0.5	12.2068	22.6715	4.60548	15.5995	8.01799	2.49325	1.22359	26.4561	36.918	38.2212	25.214	30.8971	32.1808	41.7662	42.6843	33.5628	36.4434	65.8679	33.9177	33.2664
	2.75	1	1	9.1663	19.0081	1.97925	12.3287	5.24193	-0.2514	-1.21755	22.4644	32.309	33.3219	21.2441	26.0425	27.3235	35.3852	36.2715	29.1722	32.0085	58.0829	29.4658	28.7457	23.875	11.6161
	2.75	1	1.5	7.12542	15.9021	0.64464	10.1053	3.62257	-1.61316	-2.37396	18.8026	27.5818	28.0806	17.603	21.8873	23.1077	29.3894	30.2032	24.4307	27.2102	49.4226	24.6881	23.9168
	2.75	1	2	3.73157	11.0932	-1.9574	6.3671	0.8342	-4.09629	-4.6521	13.2603	20.6081	20.4819	12.1067	15.495	16.6088	20.8292	21.5054	17.2587	19.912	36.934	17.4709	16.7228	13.7714	4.20102
	2.75	1	2.5	-0.43719	5.36002	-5.34321	1.62917	-2.62263	-7.29107	-7.53986	6.76774	12.527	11.9264	5.74459	8.11886	9.14294	11.0018	11.5585	9.13152	11.6099	22.4184	9.26903	8.61591
	2.75	1	3	-3.68026	0.6185	-7.7938	-2.18811	-5.17219	-9.48694	-9.41034	1.42378	5.66702	4.89419	0.60696	2.01331	2.97019	2.91119	3.35896	2.99002	5.27949	9.70222	3.02376	2.48212	1.12862	-4.03209
	2.75	1	3.5	-5.28143	-2.30203	-8.7075	-4.27253	-6.18245	-10.134	-9.83028	-1.84639	1.07312	0.37873	-2.45135	-2.16084	-1.31095	-2.2814	-1.93056	-0.24522	1.87985	0.83981	-0.30577	-0.74093
	2.75	1	4	-5.31014	-3.38863	-8.15256	-4.67907	-5.79785	-9.23414	-8.83003	-3.08552	-1.21907	-1.70697	-3.50856	-3.9768	-3.17569	-3.87069	-3.58445	-1.29219	0.69221	-3.06274	-1.41373	-1.71945	-3.68878	-5.62509
	2.75	1.5	0	8.64082	18.2322	1.55616	11.7574	4.79616	-0.7532	-1.4816	21.6571	31.2581	32.2187	20.4298	25.1415	26.3826	34.0952	34.9571	28.1561	30.9973	56.2644	28.4347	27.6967
	2.75	1.5	0.5	7.21509	16.6112	0.16632	10.2812	3.50254	-1.98968	-2.85693	19.903	29.3011	30.1494	18.6822	23.0312	24.2641	31.5137	32.359	26.1635	28.9917	53.2562	26.4327	25.7063
	2.75	1.5	1	5.44082	14.197	-1.32099	8.35171	2.03732	-3.32762	-4.21412	17.1416	25.8882	26.4463	15.9436	19.7306	20.9461	27.0479	27.8403	22.5719	25.3587	47.2228	22.8089	22.0935
	2.75	1.5	1.5	3.99659	11.7211	-2.09359	6.69064	0.96608	-4.1285	-4.79593	14.1196	21.8272	21.9056	12.9511	16.4325	17.5779	22.2121	22.9203	18.3555	21.0581	39.4653	18.5498	17.8417
	2.75	1.5	2	1.19055	7.64427	-4.03145	3.49903	-1.29427	-6.08269	-6.43079	9.36202	15.7892	15.3467	8.26862	11.0613	12.1312	14.9412	15.5484	12.3253	14.8972	28.3023	12.4875	11.812
	2.75	1.5	2.5	-1.91007	3.15041	-6.36894	-0.15952	-3.76663	-8.33325	-8.36495	4.26395	9.28341	8.54394	3.31693	5.23069	6.2245	7.15427	7.66439	6.18835	8.59583	16.3867	6.28378	5.68157
	2.75	1.5	3	-4.0699	-0.32018	-7.89126	-2.81583	-5.32491	-9.58062	-9.36758	0.34059	4.03614	3.2617	-0.4041	0.62266	1.54594	1.15067	1.56714	1.88924	4.13033	6.59693	1.88083	1.38403
	2.75	1.5	3.5	-5.03694	-2.41552	-8.29234	-4.15519	-5.7804	-9.63344	-9.24199	-2.03229	0.53209	-0.11828	-2.57761	-2.56123	-1.69485	-2.62726	-2.28775	-0.32183	1.76695	-0.11665	-0.41165	-0.79429
	2.75	1.5	4	-4.87412	-3.16836	-7.59503	-4.3	-5.28013	-8.55458	-8.12189	-2.90522	-1.25016	-1.70003	-3.28708	-3.85226	-3.05871	-3.67423	-3.39899	-1.09368	0.85903	-3.02981	-1.22046	-1.47495
	2.75	2	0	5.27166	13.3817	-0.94322	8.0805	2.05889	-3.15554	-3.70585	16.0437	24.1549	24.3775	14.8246	18.7757	19.9689	25.3073	26.0742	20.9262	23.6696	43.5618	21.1533	20.3966	16.8467	6.43157
	2.75	2	0.5	4.20558	12.11	-2.02509	6.9488	1.11729	-4.08708	-4.74237	14.663	22.5556	22.7097	13.4576	17.1175	18.2714	23.1939	23.9209	19.158	21.8831	40.9359	19.3626	18.6463
	2.75	2	1	2.28827	9.59778	-3.79622	4.80752	-0.50753	-5.63516	-6.26273	11.8258	19.1021	19.0499	10.6691	13.9118	15.0296	18.9281	19.5903	15.3606	18.0274	34.9593	15.5096	14.8705	12.4113	3.21781
	2.75	2	1.5	0.28529	6.71031	-5.25016	2.53397	-2.12988	-7.00928	-7.41034	8.4364	14.8172	14.432	7.35866	10.2825	11.3518	13.9077	14.5029	11.0132	13.5818	27.0591	11.1021	10.5148
	2.75	2	2	-1.99745	3.36184	-6.69798	-0.09682	-3.91163	-8.48772	-8.62681	4.54682	9.85747	9.15882	3.58069	5.85681	6.87424	7.93602	8.46807	6.47504	8.91472	17.6704	6.53893	5.98059	4.51146	-2.08888
	2.75	2	2.5	-3.81315	0.38147	-7.79375	-2.37888	-5.22092	-9.58465	-9.45195	1.1529	5.2945	4.48412	0.33548	1.75102	2.7043	2.57554	3.01537	2.7219	5.02249	9.00038	2.73308	2.22667
	2.75	2	3	-4.78113	-1.67526	-8.23719	-3.74181	-5.72154	-9.7878	-9.48168	-1.19352	1.8554	1.11678	-1.83218	-1.33278	-0.45047	-1.2595	-0.88478	0.40981	2.57434	2.40032	0.34091	-0.0771	-1.70092	-5.12682
	2.75	2	3.5	-4.97153	-2.79477	-7.97024	-4.22231	-5.52578	-9.14365	-8.70377	-2.49218	-0.36953	-0.94934	-2.96044	-3.2483	-2.40725	-3.28648	-2.97589	-0.67947	1.3551	-1.68558	-0.79717	-1.10969
	2.75	2	4	-4.4795	-3.05727	-6.98906	-3.98879	-4.80127	-7.78149	-7.38559	-2.82945	-1.45232	-1.83936	-3.15943	-3.85021	-3.06288	-3.51256	-3.24951	-1.08326	0.82884	-3.21524	-1.20532	-1.3998	-3.46316	-4.86813
	2.75	2.5	0	1.02919	7.44652	-4.17615	3.31764	-1.44064	-6.31922	-6.59081	9.22142	15.6191	15.1361	8.08263	10.9684	12.0382	14.8172	15.4302	12.1774	14.7792	27.9726	12.3405	11.6627
	2.75	2.5	0.5	0.26421	6.5157	-4.96306	2.49538	-2.09253	-6.90583	-7.23653	8.19624	14.4162	13.8986	7.08143	9.95589	10.9983	13.4526	14.0285	10.8496	13.4282	26.0364	10.9835	10.3473
	2.75	2.5	1	-1.47976	4.30066	-6.60566	0.56026	-3.56379	-8.24894	-8.53682	5.71156	11.4409	10.8329	4.67655	7.35998	8.38849	9.95134	10.4936	7.7517	10.2583	20.8615	7.81827	7.26657
	2.75	2.5	1.5	-3.38151	1.68737	-8.08753	-1.58662	-5.1142	-9.58931	-9.69121	2.7357	7.74389	7.01134	1.81491	3.96349	4.95392	5.37421	5.85185	4.29444	6.70646	13.8006	4.31916	3.82945
	2.75	2.5	2	-4.82716	-0.63593	-8.88142	-3.34163	-6.16585	-10.4415	-10.3279	0.08857	4.21867	3.40372	-0.71172	0.66456	1.59931	1.05159	1.4764	1.50083	3.81188	6.87694	1.49633	1.03788
	2.75	2.5	2.5	-5.44548	-2.18888	-8.91902	-4.32817	-6.40615	-10.4888	-10.1841	-1.68532	1.51197	0.73787	-2.3538	-1.75143	-0.86963	-1.83644	-1.46416	-0.17575	2.02244	1.71416	-0.23698	-0.64771
	2.75	2.5	3	-5.37191	-2.97389	-8.41645	-4.5574	-6.00644	-9.74719	-9.34197	-2.61922	-0.27762	-0.9145	-3.1432	-3.2468	-2.39446	-3.35223	-3.03	-0.8778	1.20512	-1.53394	-0.99015	-1.32252
	2.75	2.5	3.5	-4.85821	-3.18415	-7.51047	-4.27617	-5.25513	-8.47404	-8.04983	-2.92412	-1.29914	-1.76399	-3.3111	-3.8636	-3.06489	-3.70544	-3.42503	-1.11554	0.85441	-3.09024	-1.24462	-1.47338
	2.75	2.5	4	-4.06225	-2.96103	-6.25194	-3.68599	-4.31593	-6.89689	-6.59978	-2.74898	-1.68672	-1.98244	-3.02234	-3.80002	-3.05046	-3.26945	-3.02945	-1.20725	0.65101	-3.3797	-1.3097	-1.44188
	2.75	3	0	-2.78031	1.99604	-7.04906	-1.10953	-4.45411	-9.07617	-8.99127	3.03628	7.77065	6.94617	2.08293	4.00727	4.99645	5.52392	6.02173	4.75748	7.17328	13.6525	4.82466	4.25694	2.81981	-2.96762
	2.75	3	0.5	-3.33914	1.31681	-7.57938	-1.69428	-4.9372	-9.43315	-9.37201	2.2869	6.8947	6.05606	1.35846	3.25417	4.22496	4.52252	4.99366	3.91632	6.31298	12.1099	3.96465	3.42695
	2.75	3	1	-4.62616	-0.33092	-8.73542	-3.0967	-6.02416	-10.313	-10.2475	0.46731	4.70389	3.85469	-0.38573	1.19019	2.13398	1.77575	2.21203	1.89715	4.24103	7.95142	1.90593	1.43133	0.2269	-4.83845
	2.75	3	1.5	-5.83137	-2.10603	-9.66394	-4.51429	-6.97315	-11.0746	-10.9043	-1.49644	2.16572	1.34348	-2.24394	-1.32163	-0.41433	-1.48978	-1.09115	-0.16939	2.10788	2.86997	-0.19256	-0.61498
	2.75	3	2	-6.35013	-3.31255	-9.76493	-5.30311	-7.21829	-11.1494	-10.8266	-2.85036	0.12579	-0.6201	-3.48512	-3.1627	-2.28246	-3.5621	-3.20993	-1.3943	0.80381	-0.95772	-1.45894	-1.83955	-3.27979	-6.59216
	2.75	3	2.5	-6.10206	-3.76101	-9.07479	-5.32159	-6.70823	-10.3871	-9.96903	-3.39804	-1.11443	-1.73435	-3.9182	-4.05213	-3.22075	-4.20927	-3.89427	-1.72618	0.37416	-2.97538	-1.84192	-2.16023
	2.75	3	3	-5.3807	-3.66445	-7.96324	-4.81065	-5.79039	-9.0518	-8.63345	-3.37142	-1.70684	-2.17467	-3.77768	-4.2879	-3.50056	-4.09442	-3.81656	-1.62014	0.37569	-3.74011	-1.76056	-1.98715	-3.97431	-5.66993
	2.75	3	3.5	-4.47851	-3.27869	-6.68104	-4.07478	-4.75991	-7.47849	-7.14971	-3.03854	-1.88159	-2.20074	-3.33962	-4.08725	-3.33419	-3.58529	-3.33385	-1.47188	0.42146	-3.73648	-1.59079	-1.72842
	2.75	3	4	-3.55892	-2.75584	-5.33823	-3.29781	-3.74942	-5.9104	-5.71542	-2.55649	-1.78648	-1.98237	-2.77064	-3.61295	-2.87397	-2.90308	-2.69528	-1.4407	0.35088	-3.29911	-1.51163	-1.59972	-3.1936	-3.9764
	2.75	3.5	0	-4.95285	-1.58431	-8.48858	-3.77777	-5.95918	-10.27	-9.88789	-1.01566	2.29918	1.48067	-1.73609	-0.85414	0.04813	-0.67154	-0.28416	0.50054	2.75092	3.40437	0.4532	0.0071
	2.75	3.5	0.5	-5.28594	-2.02359	-8.77585	-4.14402	-6.25787	-10.4563	-10.0774	-1.47894	1.72843	0.91663	-2.18466	-1.41477	-0.53334	-1.37727	-0.99834	0.02673	2.26404	2.30744	-0.02845	-0.45306
	2.75	3.5	1	-5.98974	-3.02459	-9.3457	-4.95895	-6.85677	-10.8251	-10.4543	-2.54146	0.36642	-0.40479	-3.19726	-2.77816	-1.91369	-3.00584	-2.65191	-1.03181	1.16716	-0.31441	-1.1075	-1.49062
	2.75	3.5	1.5	-6.47353	-3.93588	-9.61134	-5.6194	-7.18468	-10.8971	-10.511	-3.52824	-1.04853	-1.7277	-4.10062	-4.08933	-3.23607	-4.35756	-4.03561	-1.96234	0.18615	-2.87122	-2.0664	-2.40216
	2.75	3.5	2	-6.369	-4.31178	-9.18034	-5.70501	-6.8999	-10.3399	-9.94136	-3.97245	-1.97114	-2.52309	-4.44604	-4.74507	-3.92877	-4.6992	-4.40617	-2.30576	-0.22618	-4.26307	-2.43816	-2.71284
	2.75	3.5	2.5	-5.7178	-4.13414	-8.15015	-5.21999	-6.0883	-9.19927	-8.81578	-3.84327	-2.311	-2.72572	-4.22176	-4.82818	-4.03189	-4.38576	-4.11311	-2.15789	-0.16205	-4.58506	-2.30819	-2.49752
	2.75	3.5	3	-4.79288	-3.63057	-6.86377	-4.42703	-5.05701	-7.75192	-7.42613	-3.3761	-2.25837	-2.5465	-3.66969	-4.47477	-3.71128	-3.80252	-3.56351	-1.91027	-0.00889	-4.2599	-2.04137	-2.15468
	2.75	3.5	3.5	-3.83905	-3.01927	-5.5668	-3.57935	-4.0329	-6.25758	-6.02234	-2.80049	-2.01653	-2.20195	-3.0205	-3.87315	-3.13954	-3.12748	-2.91738	-1.72811	0.07697	-3.64368	-1.81295	-1.88761
	2.75	3.5	4	-2.9798	-2.4206	-4.3702	-2.80928	-3.11621	-4.89402	-4.74254	-2.23637	-1.70398	-1.81553	-2.39766	-3.15289	-2.47268	-2.46921	-2.28322	-1.61095	0.1024	-2.94713	-1.64935	-1.72782
	2.75	4	0	-5.5495	-3.31341	-8.4889	-4.739	-6.07524	-9.90985	-9.3537	-2.97843	-0.79347	-1.43644	-3.49297	-3.61021	-2.76968	-3.71699	-3.41175	-1.23681	0.87181	-2.29252	-1.36029	-1.67666	-3.51121	-5.81993
	2.75	4	0.5	-5.6648	-3.51638	-8.5724	-4.90002	-6.18377	-9.919	-9.36949	-3.17697	-1.07932	-1.699	-3.6819	-3.8746	-3.0333	-3.95889	-3.65782	-1.46036	0.63872	-2.76937	-1.58805	-1.88758
	2.75	4	1	-5.86268	-3.93869	-8.64508	-5.21096	-6.34876	-9.82764	-9.31505	-3.60174	-1.72799	-2.28018	-4.07143	-4.40964	-3.60646	-4.39717	-4.1018	-1.89253	0.17815	-3.79431	-2.03238	-2.29194	-4.17636	-6.14447
	2.75	4	1.5	-5.84945	-4.21505	-8.39964	-5.32934	-6.26124	-9.41626	-8.99233	-3.90358	-2.31878	-2.77087	-4.31016	-4.84453	-4.05407	-4.52793	-4.25245	-2.23334	-0.20817	-4.60372	-2.38524	-2.58241
	2.75	4	2	-5.45457	-4.12969	-7.69952	-5.05327	-5.77066	-8.60221	-8.27086	-3.85262	-2.57504	-2.91381	-4.18419	-4.94605	-4.15327	-4.26305	-4.01412	-2.2855	-0.32809	-4.81483	-2.43577	-2.56314	-4.44404	-5.68098
	2.75	4	2.5	-4.74037	-3.71875	-6.66579	-4.43875	-4.97579	-7.48476	-7.20657	-3.46819	-2.489	-2.72155	-3.73096	-4.56298	-3.85323	-3.79523	-3.55736	-2.18503	-0.30715	-4.47851	-2.3144	-2.38769
	2.75	4	3	-3.89891	-3.1452	-5.52351	-3.67606	-4.07862	-6.23148	-5.99866	-2.91863	-2.20051	-2.3489	-3.1239	-3.97964	-3.28095	-3.19621	-2.98317	-2.01376	-0.21631	-3.83635	-2.10324	-2.16068	-3.5286	-4.22511
	2.75	4	3.5	-3.09104	-2.55389	-4.43975	-2.92981	-3.22872	-5.00535	-4.82958	-2.35472	-1.84522	-1.93501	-2.51302	-3.28532	-2.59133	-2.56311	-2.38309	-1.84639	-0.13117	-3.12073	-1.89529	-1.96126
	2.75	4	4	-2.39319	-2.02177	-3.49118	-2.28308	-2.49508	-3.92178	-3.79666	-1.8505	-1.49922	-1.55173	-1.97246	-2.58009	-1.92568	-1.98866	-1.83586	-1.65397	-0.02139	-2.4558	-1.66614	-1.74962	-2.45605	-2.82558
	2.75	4.5	0	-5.02292	-3.64891	-7.38392	-4.5249	-5.31764	-8.38861	-7.86141	-3.38786	-2.05333	-2.46878	-3.74585	-4.35959	-3.57633	-4.04975	-3.7925	-1.73518	0.24714	-4.05058	-1.87145	-2.05222
	2.75	4.5	0.5	-5.01954	-3.69708	-7.33605	-4.55321	-5.30998	-8.29841	-7.79479	-3.43321	-2.15029	-2.54308	-3.78131	-4.41838	-3.6442	-4.05894	-3.80331	-1.82629	0.14652	-4.16803	-1.96268	-2.12775
	2.75	4.5	1	-4.95412	-3.76427	-7.13327	-4.56253	-5.22619	-8.00141	-7.56309	-3.50116	-2.35103	-2.68461	-3.81936	-4.5217	-3.77229	-4.01693	-3.76844	-2.00202	-0.0571	-4.38323	-2.13817	-2.26202
	2.75	4.5	1.5	-4.71868	-3.70359	-6.68955	-4.40949	-4.95452	-7.4593	-7.11261	-3.4527	-2.47682	-2.73314	-3.72591	-4.54528	-3.78615	-3.82271	-3.59512	-2.17475	-0.27542	-4.43874	-2.30049	-2.37829
	2.75	4.5	2	-4.26467	-3.44112	-6.00354	-4.02847	-4.4605	-6.68913	-6.42636	-3.20605	-2.41919	-2.59681	-3.43074	-4.27941	-3.56437	-3.48669	-3.27183	-2.2212	-0.38206	-4.19387	-2.32767	-2.37656
	2.75	4.5	2.5	-3.65362	-3.0174	-5.15851	-3.47536	-3.81436	-5.76197	-5.56575	-2.7973	-2.19312	-2.30379	-2.9787	-3.80857	-3.10939	-3.02339	-2.82675	-2.1461	-0.37773	-3.69587	-2.2275	-2.27342
	2.75	4.5	3	-2.99974	-2.52742	-4.27511	-2.86329	-3.12962	-4.77986	-4.63943	-2.32548	-1.87919	-1.94226	-2.471	-3.20033	-2.51497	-2.49193	-2.32311	-2.00168	-0.30517	-3.0896	-2.04978	-2.10848
	2.75	4.5	3.5	-2.39134	-2.05241	-3.45393	-2.28693	-2.49429	-3.85386	-3.75585	-1.87176	-1.55239	-1.58607	-1.9887	-2.57403	-1.91541	-1.98776	-1.83715	-1.79836	-0.16904	-2.49336	-1.81349	-1.88806
	2.75	4.5	4	-1.87096	-1.63497	-2.74056	-1.79382	-1.95056	-3.04721	-2.97211	-1.47676	-1.25464	-1.27196	-1.57146	-2.00579	-1.37569	-1.556	-1.42259	-1.54325	0.0121	-1.96694	-1.53166	-1.62087
	2.75	5	0	-4.02392	-3.21751	-5.75686	-3.75688	-4.21486	-6.46296	-6.10368	-2.99389	-2.21547	-2.44262	-3.23327	-4.03147	-3.27651	-3.35702	-3.1391	-1.90599	-0.04699	-3.88954	-1.99361	-2.08294	-3.61626	-4.40814
	2.75	5	0.5	-3.98303	-3.20067	-5.67229	-3.7294	-4.166	-6.36455	-6.01821	-2.9799	-2.22587	-2.43939	-3.21121	-3.99501	-3.26126	-3.3198	-3.10554	-1.9423	-0.09269	-3.87969	-2.02812	-2.10874
	2.75	5	1	-3.8427	-3.12745	-5.4231	-3.62279	-4.00666	-6.07541	-5.75857	-2.9141	-2.22768	-2.40538	-3.12404	-3.89911	-3.18798	-3.1976	-2.99301	-2.0447	-0.22176	-3.81258	-2.12503	-2.18751	-3.52571	-4.19044
	2.75	5	1.5	-3.57446	-2.9578	-5.02184	-3.3958	-3.71894	-5.60774	-5.33361	-2.75285	-2.16451	-2.2953	-2.93488	-3.6982	-2.99763	-2.97967	-2.78471	-2.11591	-0.33621	-3.61998	-2.18615	-2.23826
	2.75	5	2	-3.18411	-2.68202	-4.4901	-3.04333	-3.31266	-4.98849	-4.78191	-2.48429	-2.00818	-2.09218	-2.63814	-3.3574	-2.67184	-2.65864	-2.47693	-2.10254	-0.37687	-3.2816	-2.15778	-2.20874	-3.0845	-3.5494
	2.75	5	2.5	-2.72191	-2.33299	-3.87105	-2.6093	-2.83412	-4.27616	-4.15313	-2.14399	-1.77718	-1.82317	-2.27254	-2.89972	-2.23479	-2.26756	-2.10536	-1.99951	-0.33025	-2.84428	-2.03273	-2.09194
	2.75	5	3	-2.2508	-1.96193	-3.2339	-2.15797	-2.34563	-3.55449	-3.49558	-1.78513	-1.51364	-1.53411	-1.89246	-2.40216	-1.74984	-1.88077	-1.72846	-1.83699	-0.22486	-2.37771	-1.8467	-1.91876	-2.37287	-2.69699
	2.75	5	3.5	-1.81714	-1.61073	-2.63866	-1.74131	-1.89568	-2.89443	-2.85845	-1.44903	-1.25526	-1.26131	-1.53922	-1.92817	-1.30251	-1.50642	-1.38272	-1.58838	-0.04037	-1.93558	-1.57528	-1.65803
	2.75	5	4	-1.44493	-1.30206	-2.11448	-1.38496	-1.50813	-2.32077	-2.28259	-1.15782	-1.02362	-1.02275	-1.23384	-1.51342	-0.90458	-1.2038	-1.09479	-1.33288	0.13791	-1.54752	-1.30614	-1.39623	-1.72122	-1.93635
	3.25	0	0	-16.4449	-9.86067	-22.2225	-14.0003	-17.5538	-23.3165	-23.2422	-8.61559	-2.04179	-1.51928	-8.98209	-4.31414	-3.20078	-3.76949	-3.03583	-7.25574	-4.7966	2.8272	-7.11017	-7.40583	-10.0645	-16.1107
	3.25	0	0.5	-17.2202	-10.8146	-22.8782	-14.8933	-18.4562	-24.214	-24.0447	-9.55099	-3.1547	-2.64683	-9.93353	-5.65336	-4.51401	-5.02719	-4.30447	-8.09513	-5.63416	1.38361	-7.94499	-8.29955
	3.25	0	1	-18.1367	-12.1596	-23.4737	-16.0357	-19.4941	-25.1199	-24.8474	-10.9426	-4.9697	-4.50769	-11.3222	-7.80958	-6.69266	-7.19101	-6.4898	-9.22986	-6.78694	-1.19105	-9.13134	-9.55368	-9.43412	-15.4123
	3.25	0	1.5	-17.2242	-11.8275	-22.1986	-15.3145	-18.4661	-23.7756	-23.5786	-10.808	-5.41326	-5.07239	-11.1483	-8.51614	-7.4386	-8.11622	-7.46931	-8.87126	-6.47978	-2.67673	-8.82468	-9.26977
	3.25	0	2	-14.6052	-9.95189	-19.1129	-12.8981	-15.5783	-20.4905	-20.3394	-9.21331	-4.57421	-4.44975	-9.52748	-7.7809	-6.78484	-7.76673	-7.2321	-7.22248	-4.91464	-3.27545	-7.22208	-7.6571	-8.23367	-12.8676
	3.25	0	2.5	-11.6055	-7.82971	-15.4161	-10.1572	-12.2989	-16.589	-16.4065	-7.35872	-3.61509	-3.70946	-7.65749	-6.83543	-5.89605	-7.16508	-6.71798	-5.26542	-3.08727	-4.06764	-5.30299	-5.70042
	3.25	0	3	-8.94038	-6.11539	-12.043	-7.83345	-9.43822	-13.0487	-12.8275	-5.79797	-3.01551	-3.21448	-6.07743	-6.02393	-5.13408	-6.26472	-5.9099	-3.59298	-1.54612	-4.7213	-3.67374	-4.02569	-5.65174	-8.42367
	3.25	0	3.5	-6.69573	-4.76534	-9.27718	-5.96912	-7.05997	-10.185	-9.90221	-4.48688	-2.60135	-2.78086	-4.7383	-5.2027	-4.3834	-4.93078	-4.62557	-2.34965	-0.41889	-4.62631	-2.48913	-2.76354
	3.25	0	4	-4.86421	-3.63192	-6.98751	-4.4362	-5.11272	-7.7913	-7.53516	-3.36612	-2.17641	-2.28101	-3.57261	-4.41589	-3.6422	-3.62853	-3.39074	-1.62279	0.19404	-3.98501	-1.7769	-1.93553	-3.82679	-4.99561
	3.25	0.5	0	-17.2954	-10.8901	-22.9698	-14.9656	-18.4988	-24.298	-24.0933	-9.62016	-3.22275	-2.70037	-9.99787	-5.75183	-4.60205	-5.11581	-4.38478	-8.1613	-5.69208	1.32548	-8.00349	-8.35887
	3.25	0.5	0.5	-17.7969	-11.5476	-23.3565	-15.5606	-19.083	-24.8324	-24.5686	-10.2804	-4.03776	-3.53315	-10.665	-6.71104	-5.55883	-6.06045	-5.32755	-8.75763	-6.29812	0.22971	-8.61714	-9.00436
	3.25	0.5	1	-18.1324	-12.2815	-23.3843	-16.0816	-19.4718	-25.0611	-24.7416	-11.0906	-5.24079	-4.79605	-11.4642	-8.16744	-7.05938	-7.58357	-6.88181	-9.32028	-6.8733	-1.68771	-9.23386	-9.66993
	3.25	0.5	1.5	-16.827	-11.5481	-21.7011	-14.9457	-18.0271	-23.3065	-23.065	-10.5611	-5.28089	-4.97225	-10.8996	-8.46092	-7.386	-8.11292	-7.48537	-8.60517	-6.21717	-2.80272	-8.57071	-9.02415
	3.25	0.5	2	-14.1768	-9.64216	-18.5658	-12.503	-15.1133	-20.0084	-19.806	-8.92254	-4.39928	-4.3055	-9.24114	-7.64598	-6.64857	-7.70384	-7.17253	-6.90388	-4.60609	-3.33087	-6.91313	-7.35959
	3.25	0.5	2.5	-11.2829	-7.61973	-15.0054	-9.8847	-11.9513	-16.2667	-16.0291	-7.14867	-3.5154	-3.62351	-7.4532	-6.70666	-5.76749	-7.05845	-6.61188	-5.04655	-2.87607	-4.05912	-5.09095	-5.49942
	3.25	0.5	3	-8.7031	-5.96496	-11.7678	-7.64256	-9.18326	-12.8421	-12.5694	-5.64207	-2.94506	-3.14354	-5.92332	-5.89283	-5.02107	-6.13562	-5.77774	-3.44991	-1.40845	-4.64507	-3.54397	-3.89787
	3.25	0.5	3.5	-6.52271	-4.64563	-9.08889	-5.82194	-6.87206	-10.012	-9.69906	-4.36714	-2.53397	-2.70899	-4.61585	-5.11273	-4.29198	-4.81881	-4.52533	-2.25497	-0.33087	-4.52799	-2.40203	-2.67102
	3.25	0.5	4	-4.74594	-3.54252	-6.85693	-4.32882	-4.98474	-7.64148	-7.37192	-3.28121	-2.11937	-2.22186	-3.4839	-4.32108	-3.55484	-3.57085	-3.32006	-1.57259	0.24165	-3.89291	-1.72326	-1.87489
	3.25	1	0	-18.3352	-12.3622	-23.747	-16.2312	-19.6435	-25.3971	-25.0082	-11.1229	-5.15026	-4.65818	-11.4967	-8.01213	-6.92299	-7.40194	-6.7001	-9.42505	-6.96034	-1.36565	-9.32285	-9.74869	-9.53844	-15.4394
	3.25	1	0.5	-18.3398	-12.4862	-23.6668	-16.2878	-19.6602	-25.3074	-24.9445	-11.2847	-5.43163	-4.96823	-11.654	-8.38917	-7.27559	-7.78308	-7.08935	-9.51954	-7.05614	-1.8672	-9.41913	-9.85658
	3.25	1	1	-17.6567	-12.1519	-22.7222	-15.7217	-18.9214	-24.3556	-24.0444	-11.0725	-5.56612	-5.19238	-11.4245	-8.68418	-7.58525	-8.21704	-7.55283	-9.17627	-6.73754	-2.65747	-9.11552	-9.56739	-9.68985	-15.223
	3.25	1	1.5	-15.7125	-10.7656	-20.3629	-13.9204	-16.8064	-21.9375	-21.6644	-9.88864	-4.93992	-4.72607	-10.2193	-8.2104	-7.1643	-8.05252	-7.47358	-7.89092	-5.52448	-3.12705	-7.87462	-8.33464
	3.25	1	2	-13.0734	-8.86817	-17.1876	-11.5125	-13.9314	-18.7105	-18.3957	-8.21624	-4.02135	-4.00661	-8.54	-7.25655	-6.2875	-7.48108	-6.98262	-6.16361	-3.89719	-3.51414	-6.19259	-6.64682	-7.46491	-11.6492
	3.25	1	2.5	-10.4287	-7.06739	-13.9416	-9.16837	-11.0513	-15.3344	-14.9706	-6.61528	-3.28192	-3.42231	-6.9255	-6.34226	-5.43861	-6.74374	-6.31663	-4.51043	-2.36783	-4.08912	-4.57793	-4.99206
	3.25	1	3	-8.06443	-5.55451	-11.0228	-7.11708	-8.50485	-12.1852	-11.8208	-5.23473	-2.76432	-2.96072	-5.51258	-5.59859	-4.72748	-5.78244	-5.43023	-3.06362	-1.04268	-4.48953	-3.17625	-3.51707	-5.24246	-7.642
	3.25	1	3.5	-6.05768	-4.32185	-8.5636	-5.41813	-6.36871	-9.48066	-9.12664	-4.05482	-2.36127	-2.52673	-4.2922	-4.83694	-4.03366	-4.53185	-4.24344	-1.99434	-0.08476	-4.28395	-2.14492	-2.39273
	3.25	1	4	-4.42724	-3.30372	-6.48812	-4.03658	-4.64076	-7.20909	-6.93092	-3.05839	-1.97405	-2.07212	-3.24968	-4.08944	-3.32587	-3.36575	-3.1167	-1.43286	0.37192	-3.65543	-1.5743	-1.70885	-3.55123	-4.59743
	3.25	1.5	0	-17.438	-12.0548	-22.4935	-15.5318	-18.6454	-24.1476	-23.7503	-10.998	-5.60875	-5.25138	-11.3447	-8.80405	-7.71301	-8.39636	-7.75047	-9.05518	-6.63324	-2.96933	-9.00313	-9.45748
	3.25	1.5	0.5	-17.1622	-11.8794	-22.1672	-15.2898	-18.3472	-23.7386	-23.3966	-10.8731	-5.589	-5.26835	-11.2153	-8.76097	-7.69157	-8.41631	-7.78206	-8.93944	-6.52327	-3.10951	-8.8913	-9.34178
	3.25	1.5	1	-16.0179	-11.0496	-20.803	-14.2356	-17.0997	-22.2541	-22.0051	-10.1787	-5.2159	-4.99954	-10.5087	-8.39966	-7.36732	-8.22752	-7.64315	-8.22512	-5.84219	-3.33207	-8.19537	-8.63729
	3.25	1.5	1.5	-13.9703	-9.53196	-18.3119	-12.3287	-14.8726	-19.7162	-19.4672	-8.84165	-4.41394	-4.35267	-9.16146	-7.65207	-6.65984	-7.77055	-7.24865	-6.82182	-4.51195	-3.58521	-6.83675	-7.27093
	3.25	1.5	2	-11.5849	-7.85629	-15.3579	-10.1928	-12.2873	-16.8037	-16.4484	-7.33305	-3.62428	-3.71648	-7.65068	-6.76869	-5.82363	-7.13418	-6.67101	-5.25355	-3.04869	-3.93281	-5.31164	-5.73413
	3.25	1.5	2.5	-9.26974	-6.32349	-12.5037	-8.17825	-9.79011	-13.879	-13.4711	-5.93653	-3.02246	-3.20488	-6.23731	-5.95096	-5.0622	-6.3089	-5.91605	-3.80163	-1.71137	-4.29566	-3.89868	-4.27944
	3.25	1.5	3	-7.18794	-4.99182	-9.96153	-6.36991	-7.55701	-11.0972	-10.7178	-4.70425	-2.5486	-2.74491	-4.96642	-5.21908	-4.37499	-5.28106	-4.95291	-2.57006	-0.5853	-4.37461	-2.70142	-3.00436
	3.25	1.5	3.5	-5.41796	-3.88762	-7.79532	-4.85286	-5.67777	-8.63468	-8.29681	-3.64613	-2.15663	-2.31145	-3.8647	-4.49968	-3.6978	-4.10716	-3.82568	-1.67863	0.20706	-3.9934	-1.82603	-2.0297
	3.25	1.5	4	-3.98225	-2.98417	-5.94084	-3.6309	-4.16714	-6.56066	-6.31093	-2.76018	-1.7981	-1.88935	-2.9358	-3.77644	-3.02352	-3.05271	-2.81725	-1.26887	0.51732	-3.35295	-1.39341	-1.50129
	3.25	2	0	-14.7956	-10.1776	-19.3045	-13.0999	-15.7507	-20.8663	-20.5094	-9.3854	-4.76759	-4.64968	-9.72263	-8.02975	-7.0238	-8.07781	-7.53832	-7.38589	-5.03612	-3.62274	-7.39275	-7.84523	-8.38213	-12.9706
	3.25	2	0.5	-14.4922	-9.96027	-18.9603	-12.8234	-15.4129	-20.3962	-20.1049	-9.21735	-4.69311	-4.61069	-9.55142	-7.9137	-6.92047	-7.99755	-7.4702	-7.21638	-4.88242	-3.71237	-7.22528	-7.66322
	3.25	2	1	-13.4768	-9.22054	-17.742	-11.8901	-14.2936	-18.9856	-18.7686	-8.6014	-4.36515	-4.37063	-8.9237	-7.56841	-6.58596	-7.77165	-7.26438	-6.59187	-4.3033	-3.97721	-6.61371	-7.01979	-7.76058	-11.9222
	3.25	2	1.5	-11.8332	-8.05469	-15.6852	-10.3922	-12.5	-16.8478	-16.6164	-7.57486	-3.82402	-3.9358	-7.88452	-7.00353	-6.05388	-7.36272	-6.90441	-5.4991	-3.28216	-4.34391	-5.54646	-5.92835
	3.25	2	2	-9.91325	-6.77402	-13.2567	-8.71647	-10.4268	-14.4827	-14.1496	-6.39523	-3.28915	-3.48152	-6.69738	-6.30138	-5.40407	-6.69039	-6.28921	-4.23922	-2.11612	-4.60083	-4.32602	-4.68862	-6.09914	-9.05728
	3.25	2	2.5	-7.98388	-5.53273	-10.8782	-7.06645	-8.37567	-12.0856	-11.6993	-5.22267	-2.81023	-3.02536	-5.50462	-5.57929	-4.71744	-5.75996	-5.41397	-3.06226	-1.03658	-4.60205	-3.1913	-3.50528
	3.25	2	3	-6.21445	-4.3992	-8.73772	-5.5354	-6.50812	-9.73853	-9.38158	-4.14348	-2.36971	-2.55878	-4.38662	-4.83574	-4.02656	-4.68267	-4.37763	-2.05664	-0.1205	-4.27941	-2.20611	-2.44242	-4.4122	-6.09419
	3.25	2	3.5	-4.70234	-3.43595	-6.88767	-4.23275	-4.92147	-7.60268	-7.30543	-3.20983	-1.98195	-2.11781	-3.41008	-4.14729	-3.36217	-3.59384	-3.33679	-1.41731	0.43027	-3.70847	-1.55553	-1.70234
	3.25	2	4	-3.47831	-2.64719	-5.27397	-3.18536	-3.64121	-5.79447	-5.59522	-2.4359	-1.6368	-1.71352	-2.59591	-3.444	-2.70026	-2.69938	-2.47614	-1.18361	0.57317	-3.04017	-1.28453	-1.36471	-2.99861	-3.78595
	3.25	2.5	0	-11.8005	-8.09046	-15.6032	-10.4063	-12.477	-17.1313	-16.6987	-7.5389	-3.8456	-3.9558	-7.87817	-6.91476	-5.99099	-7.32768	-6.87235	-5.4913	-3.26469	-4.2292	-5.55122	-5.97281
	3.25	2.5	0.5	-11.5695	-7.93002	-15.3209	-10.187	-12.213	-16.6949	-16.3358	-7.41975	-3.80295	-3.93955	-7.75452	-6.88173	-5.95925	-7.29164	-6.84866	-5.35763	-3.1466	-4.39696	-5.41839	-5.82149
	3.25	2.5	1	-10.8448	-7.43951	-14.4158	-9.52519	-11.4137	-15.5324	-15.2623	-7.02039	-3.64802	-3.83634	-7.34056	-6.73514	-5.81532	-7.1468	-6.73001	-4.89831	-2.72627	-4.7833	-4.96045	-5.32334
	3.25	2.5	1.5	-9.66985	-6.6776	-12.9317	-8.4967	-10.1548	-13.9107	-13.6491	-6.33782	-3.38443	-3.61159	-6.64072	-6.40845	-5.4855	-6.72946	-6.35263	-4.15948	-2.04902	-5.08506	-4.24573	-4.57019
	3.25	2.5	2	-8.21435	-5.76118	-11.1126	-7.26794	-8.607	-12.117	-11.7832	-5.46086	-3.04853	-3.28226	-5.7483	-5.82825	-4.97587	-5.97712	-5.62792	-3.27187	-1.23601	-5.05747	-3.39583	-3.68685
	3.25	2.5	2.5	-6.67475	-4.78094	-9.22632	-5.96625	-6.98298	-10.2168	-9.8372	-4.50313	-2.65087	-2.85572	-4.76524	-5.17861	-4.35756	-4.99595	-4.69265	-2.40491	-0.44935	-4.69084	-2.56309	-2.79499
	3.25	2.5	3	-5.22627	-3.83288	-7.45948	-4.71192	-5.46834	-8.29029	-7.95019	-3.5824	-2.22904	-2.38492	-3.8056	-4.48333	-3.6867	-3.99112	-3.71965	-1.71106	0.16682	-4.09259	-1.86272	-2.0192
	3.25	2.5	3.5	-3.97778	-3.00366	-5.8951	-3.62381	-4.16643	-6.50718	-6.25356	-2.77731	-1.8379	-1.93898	-2.95838	-3.78169	-3.02802	-3.07606	-2.84163	-1.32017	0.47816	-3.40447	-1.43965	-1.53094
	3.25	2.5	4	-2.96779	-2.31948	-4.52223	-2.74371	-3.10845	-4.99525	-4.83934	-2.11541	-1.49471	-1.54863	-2.25821	-3.0667	-2.36704	-2.34439	-2.1341	-1.19845	0.51496	-2.71904	-1.27342	-1.33881
	3.25	3	0	-9.15422	-6.36405	-12.2869	-8.09193	-9.58583	-13.6969	-13.2363	-5.98653	-3.22849	-3.45282	-6.30352	-6.04218	-5.17063	-6.40094	-6.03559	-3.86962	-1.77066	-4.81159	-3.9811	-4.33578	-5.84053	-8.42627
	3.25	3	0.5	-8.99305	-6.2713	-12.0782	-7.94617	-9.41758	-13.3697	-12.9476	-5.91118	-3.22415	-3.46034	-6.2267	-6.04852	-5.16965	-6.37298	-6.00696	-3.77422	-1.68731	-4.94189	-3.8861	-4.22275
	3.25	3	1	-8.49537	-5.98342	-11.4473	-7.51717	-8.90195	-12.513	-12.1548	-5.65862	-3.1861	-3.43621	-5.96579	-5.96853	-5.10645	-6.1728	-5.82491	-3.50691	-1.44748	-5.17937	-3.62449	-3.92414	-5.61449	-8.00949
	3.25	3	1.5	-7.66958	-5.49536	-10.4186	-6.83009	-8.04547	-11.331	-11.0013	-5.19628	-3.06434	-3.30304	-5.48631	-5.71349	-4.88431	-5.67206	-5.35305	-3.06027	-1.04719	-5.23647	-3.20719	-3.45762
	3.25	3	2	-6.59733	-4.83203	-9.08701	-5.93776	-6.91447	-9.96097	-9.61427	-4.54449	-2.82162	-3.02272	-4.81003	-5.28175	-4.48497	-4.93547	-4.6445	-2.47845	-0.52689	-4.97688	-2.64037	-2.83899	-4.80278	-6.49387
	3.25	3	2.5	-5.4181	-4.05913	-7.60882	-4.92903	-5.66638	-8.44295	-8.09207	-3.78553	-2.4672	-2.61822	-4.01816	-4.72352	-3.93795	-4.11482	-3.85279	-1.96276	-0.08071	-4.43699	-2.12672	-2.26028
	3.25	3	3	-4.28187	-3.27969	-6.1612	-3.92679	-4.47635	-6.88543	-6.59164	-3.03065	-2.06508	-2.16645	-3.22416	-4.05285	-3.29756	-3.31491	-3.07594	-1.5811	0.2288	-3.7426	-1.71605	-1.796	-3.53986	-4.49069
	3.25	3	3.5	-3.28975	-2.58179	-4.86476	-3.04148	-3.44208	-5.44424	-5.23813	-2.36093	-1.68313	-1.74226	-2.516	-3.34464	-2.62949	-2.59765	-2.38206	-1.36424	0.37292	-3.02837	-1.45435	-1.51181
	3.25	3	4	-2.48268	-2.00145	-3.74919	-2.31956	-2.5957	-4.21398	-4.08548	-1.80984	-1.35167	-1.38158	-1.93213	-2.67298	-1.97655	-1.98353	-1.80494	-1.27616	0.38332	-2.37441	-1.32171	-1.38817	-2.41645	-2.89498
	3.25	3.5	0	-6.96117	-4.99242	-9.56507	-6.1938	-7.2302	-10.7241	-10.2883	-4.71251	-2.78237	-3.00966	-4.98541	-5.26882	-4.45353	-5.26313	-4.9522	-2.63271	-0.63941	-4.84083	-2.7791	-3.03206
	3.25	3.5	0.5	-6.84526	-4.94254	-9.42166	-6.10835	-7.12555	-10.5138	-10.0774	-4.65814	-2.79441	-3.019	-4.93213	-5.26187	-4.45271	-5.1897	-4.8839	-2.59281	-0.60922	-4.88185	-2.74462	-2.9848
	3.25	3.5	1	-6.49487	-4.77119	-8.97351	-5.84165	-6.79032	-9.92804	-9.51628	-4.48042	-2.79672	-3.00666	-4.75076	-5.22205	-4.40738	-4.93312	-4.64399	-2.47676	-0.51867	-4.92447	-2.63986	-2.84188
	3.25	3.5	1.5	-5.91423	-4.44059	-8.22133	-5.3756	-6.19882	-9.06368	-8.70598	-4.151	-2.71817	-2.8946	-4.40442	-5.03127	-4.24684	-4.49276	-4.21974	-2.25863	-0.34299	-4.81427	-2.42862	-2.57816
	3.25	3.5	2	-5.14352	-3.94749	-7.21555	-4.72396	-5.38427	-8.0005	-7.69179	-3.66861	-2.51257	-2.64281	-3.89316	-4.69788	-3.90665	-3.92646	-3.68346	-2.00356	-0.14329	-4.4605	-2.16547	-2.26159
	3.25	3.5	2.5	-4.27429	-3.34704	-6.06709	-3.95803	-4.46177	-6.80253	-6.52728	-3.08783	-2.19738	-2.28223	-3.27826	-4.1219	-3.39515	-3.32881	-3.09658	-1.77339	0.02759	-3.8908	-1.91295	-1.97064
	3.25	3.5	3	-3.41889	-2.72841	-4.92596	-3.18334	-3.56558	-5.57859	-5.35304	-2.49587	-1.83687	-1.88569	-2.65229	-3.49181	-2.78063	-2.71009	-2.50002	-1.57925	0.15709	-3.22501	-1.67867	-1.72413
	3.25	3.5	3.5	-2.66052	-2.16616	-3.90814	-2.48988	-2.77664	-4.44594	-4.28435	-1.96229	-1.49264	-1.51694	-2.08873	-2.8442	-2.13952	-2.13089	-1.95091	-1.4498	0.21979	-2.57928	-1.50533	-1.56132
	3.25	3.5	4	-2.0359	-1.6943	-3.04995	-1.91828	-2.12483	-3.47023	-3.36098	-1.51869	-1.1952	-1.20618	-1.62104	-2.21864	-1.55794	-1.6428	-1.48306	-1.31742	0.2811	-2.01617	-1.33531	-1.41116
	3.25	4	0	-5.20144	-3.90584	-7.36814	-4.69224	-5.39375	-8.21227	-7.81939	-3.65902	-2.39918	-2.56826	-3.88485	-4.53664	-3.7463	-4.0459	-3.7894	-1.88623	0.01204	-4.31527	-2.03157	-2.17723	-4.05904	-5.27328
	3.25	4	0.5	-5.11856	-3.87068	-7.25349	-4.63791	-5.31693	-8.07489	-7.67865	-3.61708	-2.40493	-2.56512	-3.84184	-4.52266	-3.74308	-3.98418	-3.72792	-1.89481	-0.005	-4.31045	-2.04238	-2.17516
	3.25	4	1	-4.8702	-3.74628	-6.89667	-4.45819	-5.07529	-7.67219	-7.29985	-3.48257	-2.39445	-2.53022	-3.70021	-4.4525	-3.68873	-3.79149	-3.54555	-1.90329	-0.03884	-4.25544	-2.05215	-2.152	-3.93999	-5.0089
	3.25	4	1.5	-4.45977	-3.4997	-6.31212	-4.12626	-4.65477	-7.03788	-6.73059	-3.23672	-2.31234	-2.41378	-3.43678	-4.26795	-3.51189	-3.48522	-3.25562	-1.88146	-0.05596	-4.0653	-2.02327	-2.08578
	3.25	4	2	-3.91147	-3.12819	-5.55553	-3.64953	-4.07905	-6.22911	-5.99289	-2.87757	-2.12827	-2.19325	-3.05236	-3.91977	-3.17688	-3.09143	-2.87692	-1.82675	-0.05315	-3.69483	-1.94821	-1.98838	-3.41306	-4.15499
	3.25	4	2.5	-3.28711	-2.67512	-4.70643	-3.0839	-3.42329	-5.31463	-5.13087	-2.4439	-1.86201	-1.8962	-2.59166	-3.41004	-2.70591	-2.62589	-2.43092	-1.72403	-0.00724	-3.1878	-1.81802	-1.85299
	3.25	4	3	-2.66545	-2.20637	-3.86279	-2.50827	-2.77641	-4.38464	-4.24213	-1.9982	-1.56367	-1.57695	-2.1212	-2.84191	-2.15627	-2.14948	-1.96848	-1.60462	0.05727	-2.63709	-1.66305	-1.70922	-2.58396	-3.04887
	3.25	4	3.5	-2.10659	-1.77569	-3.10566	-1.98751	-2.19775	-3.52835	-3.42266	-1.59134	-1.27889	-1.28113	-1.69386	-2.2804	-1.61984	-1.70067	-1.54432	-1.45534	0.14684	-2.11921	-1.47695	-1.54405
	3.25	4	4	-1.63927	-1.40928	-2.46226	-1.55297	-1.71241	-2.78718	-2.70636	-1.24833	-1.03133	-1.02993	-1.3346	-1.78144	-1.14505	-1.32733	-1.18931	-1.27176	0.26026	-1.67295	-1.26478	-1.34831	-1.84141	-2.12012
	3.25	4.5	0	-3.84035	-3.03892	-5.53974	-3.53584	-3.99175	-6.17411	-5.84521	-2.80545	-2.03222	-2.13006	-2.9852	-3.7723	-3.03346	-3.06718	-2.84197	-1.63818	0.16449	-3.57725	-1.74077	-1.81612
	3.25	4.5	0.5	-3.78254	-3.00663	-5.44253	-3.49315	-3.93111	-6.07684	-5.7582	-2.773	-2.02541	-2.116	-2.94927	-3.74595	-3.00276	-3.01925	-2.80174	-1.67756	0.11676	-3.54847	-1.77846	-1.84591
	3.25	4.5	1	-3.6072	-2.9002	-5.15977	-3.35476	-3.74793	-5.78755	-5.5015	-2.66854	-1.99005	-2.06184	-2.83452	-3.61922	-2.9094	-2.8934	-2.6772	-1.72622	0.04378	-3.44373	-1.82377	-1.87523
	3.25	4.5	1.5	-3.31515	-2.70486	-4.72709	-3.10654	-3.44466	-5.31991	-5.08967	-2.47988	-1.89751	-1.94527	-2.63021	-3.41724	-2.702	-2.6675	-2.46914	-1.76165	-0.02837	-3.23027	-1.8488	-1.88911
	3.25	4.5	2	-2.92629	-2.42546	-4.19055	-2.75796	-3.04235	-4.71371	-4.55437	-2.21117	-1.73609	-1.76041	-2.34335	-3.07614	-2.38271	-2.36343	-2.18048	-1.75113	-0.06147	-2.90519	-1.82047	-1.85945
	3.25	4.5	2.5	-2.48553	-2.09346	-3.59482	-2.34978	-2.58703	-4.03269	-3.93812	-1.89307	-1.52295	-1.52898	-2.00725	-2.67	-1.98163	-2.01265	-1.84266	-1.67078	-0.02928	-2.50787	-1.72019	-1.76473
	3.25	4.5	3	-2.04514	-1.75149	-2.99643	-1.93535	-2.13294	-3.3533	-3.29542	-1.56748	-1.29101	-1.28628	-1.66571	-2.19743	-1.54626	-1.6568	-1.50464	-1.52937	0.05996	-2.09322	-1.54593	-1.60733
	3.25	4.5	3.5	-1.64482	-1.43396	-2.44578	-1.55795	-1.71967	-2.73466	-2.6869	-1.26775	-1.06933	-1.06072	-1.35277	-1.77107	-1.13503	-1.33629	-1.20158	-1.35805	0.17433	-1.70492	-1.35166	-1.42863
	3.25	4.5	4	-1.30467	-1.15864	-1.96491	-1.23849	-1.36638	-2.19506	-2.14556	-1.01144	-0.87388	-0.86578	-1.08522	-1.38624	-0.77557	-1.05974	-0.94749	-1.15365	0.30612	-1.36684	-1.12882	-1.21733
	3.25	5	0	-2.82892	-2.34448	-4.05421	-2.65266	-2.93696	-4.59569	-4.32996	-2.13982	-1.6757	-1.72519	-2.27705	-2.98046	-2.28023	-2.31444	-2.12977	-1.62075	0.08219	-2.81665	-1.67047	-1.73929	-2.72276	-3.21491
	3.25	5	0.5	-2.78675	-2.31515	-3.98689	-2.61644	-2.89153	-4.52058	-4.26738	-2.11281	-1.66165	-1.70697	-2.24686	-2.94148	-2.23843	-2.28143	-2.09767	-1.64191	0.05428	-2.78149	-1.68953	-1.75587
	3.25	5	1	-2.65915	-2.2247	-3.79574	-2.50465	-2.75724	-4.3012	-4.0799	-2.02801	-1.61391	-1.64822	-2.15368	-2.81523	-2.12618	-2.17352	-1.99659	-1.66495	0.01172	-2.67241	-1.70889	-1.76745	-2.60867	-3.04632
	3.25	5	1.5	-2.44937	-2.07149	-3.50551	-2.31559	-2.54151	-3.95212	-3.7804	-1.88152	-1.52311	-1.54295	-1.99616	-2.59842	-1.92806	-2.00014	-1.83184	-1.66912	-0.02317	-2.48646	-1.7035	-1.7611
	3.25	5	2	-2.17518	-1.86479	-3.13945	-2.06176	-2.26183	-3.50589	-3.40055	-1.68204	-1.38903	-1.39468	-1.78493	-2.32215	-1.66127	-1.77303	-1.61548	-1.62333	-0.01605	-2.23453	-1.64585	-1.70252	-2.26406	-2.61089
	3.25	5	2.5	-1.86787	-1.6262	-2.72524	-1.77172	-1.94771	-3.01541	-2.96967	-1.45226	-1.22489	-1.21982	-1.54384	-1.98979	-1.3488	-1.51841	-1.37785	-1.52471	0.03991	-1.9427	-1.5313	-1.5963
	3.25	5	3	-1.56055	-1.38153	-2.30107	-1.47958	-1.63227	-2.53517	-2.51631	-1.2187	-1.05048	-1.03971	-1.30013	-1.66378	-1.03445	-1.268	-1.1448	-1.35486	0.16029	-1.64202	-1.3384	-1.41667	-1.79738	-2.06246
	3.25	5	3.5	-1.27829	-1.15146	-1.90039	-1.21203	-1.34056	-2.09761	-2.07367	-1.00231	-0.88303	-0.87106	-1.07468	-1.34377	-0.73292	-1.05383	-0.93969	-1.17486	0.27566	-1.35828	-1.14689	-1.23339
	3.25	5	4	-1.03443	-0.94762	-1.54249	-0.98192	-1.08611	-1.71125	-1.67131	-0.81455	-0.73276	-0.72205	-0.87824	-1.06664	-0.47291	-0.86124	-0.76345	-0.97381	0.39782	-1.10718	-0.94086	-1.03131	-1.37405	-1.55285
	3.5	0	0	-18.7155	-13.8462	-23.0334	-16.6676	-19.1637	-24.3906	-23.9021	-13.1666	-8.30325	-8.94837	-13.8319	-10.6562	-9.60945	-11.9993	-11.4124	-11.2632	-10.7585	-9.81994	-11.3147	-11.6738
	3.5	0	0.5	-18.8357	-14.0962	-23.1161	-16.8816	-19.3366	-24.5774	-24.0458	-13.4036	-8.66818	-9.31507	-14.0754	-11.0633	-10.0449	-12.2727	-11.6767	-11.4426	-10.9351	-10.1702	-11.4902	-11.8746
	3.5	0	1	-18.5547	-14.1385	-22.7026	-16.79	-19.1289	-24.241	-23.7389	-13.4633	-9.04626	-9.71778	-14.1363	-11.6273	-10.608	-12.5054	-11.9306	-11.4091	-10.9254	-10.5746	-11.5056	-11.8844	-12.0949	-16.1406
	3.5	0	1.5	-16.9639	-12.9853	-20.8877	-15.378	-17.5101	-22.3085	-21.93	-12.4126	-8.43178	-9.17253	-13.0682	-11.2138	-10.2065	-11.8726	-11.3478	-10.2438	-9.79148	-10.1071	-10.3566	-10.7111
	3.5	0	2	-14.18	-10.7471	-17.7244	-12.7761	-14.6068	-18.979	-18.6781	-10.3208	-6.8956	-7.76431	-10.9721	-9.77631	-8.8218	-10.3067	-9.85648	-8.0111	-7.60105	-8.85953	-8.12814	-8.4603	-9.49084	-12.6575
	3.5	0	2.5	-11.0298	-8.25101	-14.0497	-9.85796	-11.3609	-15.1121	-14.8319	-7.93935	-5.18366	-6.18467	-8.60725	-7.99291	-7.10182	-8.29007	-7.89983	-5.53443	-5.20193	-7.39656	-5.65921	-5.95399
	3.5	0	3	-8.15431	-6.08868	-10.6956	-7.28821	-8.44867	-11.5893	-11.2914	-5.81561	-3.78368	-4.85388	-6.5041	-6.33696	-5.51499	-6.18793	-5.86561	-3.44425	-3.19099	-5.96296	-3.59733	-3.84772	-5.75198	-7.75926
	3.5	0	3.5	-5.81961	-4.40865	-7.98815	-5.26626	-6.06737	-8.77835	-8.46221	-4.13285	-2.75914	-3.83348	-4.82655	-5.04782	-4.25536	-4.39468	-4.12266	-2.12279	-1.933	-4.66492	-2.29436	-2.47448
	3.5	0	4	-4.06427	-3.15195	-5.84977	-3.73888	-4.24302	-6.54869	-6.31042	-2.88966	-2.01291	-3.07042	-3.56734	-3.91048	-3.19353	-3.09249	-2.8683	-1.48821	-1.3445	-3.52637	-1.6334	-1.73096	-3.36194	-4.23397
	3.5	0.5	0	-18.8773	-14.1388	-23.1852	-16.9214	-19.3651	-24.631	-24.0723	-13.4421	-8.70669	-9.34474	-14.111	-11.1151	-10.0914	-12.3239	-11.7206	-11.4827	-10.9712	-10.2061	-11.5268	-11.9125
	3.5	0.5	0.5	-18.8743	-14.2516	-23.1362	-16.9949	-19.4014	-24.6353	-24.0583	-13.5539	-8.93287	-9.57793	-14.2261	-11.419	-10.3803	-12.4794	-11.88	-11.5894	-11.0859	-10.4336	-11.6502	-12.0329
	3.5	0.5	1	-18.3347	-14.0129	-22.4474	-16.6142	-18.9029	-23.9657	-23.4468	-13.3514	-9.02675	-9.70156	-14.0181	-11.672	-10.6511	-12.4894	-11.9215	-11.2955	-10.8101	-10.5878	-11.3913	-11.7676
	3.5	0.5	1.5	-16.5684	-12.6761	-20.4322	-15.0139	-17.0851	-21.8433	-21.4341	-12.1208	-8.224	-8.98338	-12.7759	-10.9952	-10.0304	-11.6978	-11.1787	-9.94442	-9.49443	-9.94481	-10.0616	-10.4193
	3.5	0.5	2	-13.7787	-10.4349	-17.2526	-12.415	-14.1776	-18.5371	-18.1788	-10.0137	-6.67523	-7.56112	-10.6699	-9.5292	-8.58982	-10.0804	-9.62928	-7.6965	-7.29454	-8.65153	-7.82136	-8.16031
	3.5	0.5	2.5	-10.7132	-8.0177	-13.6842	-9.58842	-11.0271	-14.7965	-14.4639	-7.70049	-5.02636	-6.03445	-8.37381	-7.7919	-6.90582	-8.07718	-7.69229	-5.28452	-4.95511	-7.21789	-5.41418	-5.71437
	3.5	0.5	3	-7.93099	-5.92609	-10.4472	-7.1005	-8.2115	-11.3745	-11.0489	-5.65006	-3.67767	-4.74801	-6.3395	-6.20512	-5.37874	-6.03248	-5.71407	-3.31626	-3.06398	-5.82673	-3.47146	-3.71921
	3.5	0.5	3.5	-5.67087	-4.29535	-7.82023	-5.13547	-5.90663	-8.61109	-8.28738	-4.02345	-2.68426	-3.75856	-4.71471	-4.922	-4.14318	-4.29117	-4.02521	-2.04116	-1.85298	-4.55789	-2.20747	-2.37876
	3.5	0.5	4	-3.96925	-3.07618	-5.73523	-3.651	-4.14048	-6.41965	-6.1756	-2.81999	-1.96155	-3.02059	-3.49492	-3.84712	-3.11025	-3.03068	-2.80188	-1.45118	-1.30733	-3.44682	-1.59052	-1.68274
	3.5	1	0	-18.685	-14.2678	-22.9148	-16.9157	-19.2306	-24.4381	-23.8431	-13.5836	-9.16311	-9.81215	-14.2486	-11.7738	-10.7489	-12.639	-12.0691	-11.5605	-11.0667	-10.7014	-11.6427	-12.0248	-12.1692	-16.1733
	3.5	1	0.5	-18.448	-14.1227	-22.6255	-16.7253	-19.0105	-24.1354	-23.5531	-13.4569	-9.12843	-9.80136	-14.1247	-11.7634	-10.7538	-12.5811	-12.0148	-11.3876	-10.8939	-10.6825	-11.4758	-11.8546
	3.5	1	1	-17.4382	-13.375	-21.4443	-15.823	-17.9878	-22.8911	-22.3966	-12.7734	-8.70549	-9.43093	-13.4346	-11.4479	-10.4519	-12.1711	-11.6255	-10.6483	-10.1674	-10.3605	-10.7492	-11.113	-11.5612	-15.3058
	3.5	1	1.5	-15.3962	-11.7473	-19.1034	-13.9294	-15.8571	-20.4643	-20.0325	-11.2492	-7.59553	-8.41235	-11.9043	-10.391	-9.45372	-11.072	-10.5842	-9.0184	-8.58041	-9.42836	-9.14042	-9.49791
	3.5	1	2	-12.6727	-9.57179	-15.971	-11.4161	-13.0285	-17.2706	-16.8352	-9.17642	-6.08029	-7.01261	-9.84267	-8.86892	-7.95811	-9.38918	-8.96601	-6.8034	-6.42216	-8.10919	-6.93694	-7.27755	-8.53606	-11.3252
	3.5	1	2.5	-9.84912	-7.37239	-12.6909	-8.83888	-10.1397	-13.8541	-13.4527	-7.05656	-4.6001	-5.62848	-7.7388	-7.27463	-6.39965	-7.4747	-7.11017	-4.66581	-4.35099	-6.76441	-4.8083	-5.10435
	3.5	1	3	-7.31977	-5.47376	-9.75542	-6.57282	-7.57201	-10.7113	-10.3582	-5.2022	-3.38754	-4.46151	-5.89064	-5.83786	-5.00713	-5.59843	-5.28646	-2.93512	-2.69026	-5.46503	-3.09651	-3.32596	-5.25573	-6.98415
	3.5	1	3.5	-5.26207	-3.98296	-7.34813	-4.76958	-5.46958	-8.11117	-7.79374	-3.72643	-2.48204	-3.55843	-4.41025	-4.62627	-3.86117	-4.00365	-3.74093	-1.84547	-1.66204	-4.26881	-2.00309	-2.15444
	3.5	1	4	-3.70609	-2.86892	-5.41539	-3.40686	-3.85984	-6.04781	-5.80851	-2.62935	-1.82462	-2.88824	-3.29717	-3.63752	-2.89513	-2.83928	-2.61377	-1.35391	-1.21306	-3.23171	-1.47933	-1.56156	-3.12713	-3.9107
	3.5	1.5	0	-17.1542	-13.1747	-21.1698	-15.5665	-17.6594	-22.6161	-22.0789	-12.5898	-8.60237	-9.33885	-13.2465	-11.3673	-10.3878	-12.0958	-11.5625	-10.4361	-9.9748	-10.3192	-10.5403	-10.9031
	3.5	1.5	0.5	-16.7821	-12.8786	-20.7471	-15.2231	-17.2935	-22.1435	-21.6421	-12.3201	-8.41223	-9.17343	-12.9777	-11.1965	-10.2202	-11.8759	-11.3567	-10.1487	-9.68807	-10.1584	-10.2509	-10.6074
	3.5	1.5	1	-15.5609	-11.8906	-19.3439	-14.0805	-16.0396	-20.6361	-20.2266	-11.4023	-7.73281	-8.55685	-12.0589	-10.5665	-9.60198	-11.1703	-10.6906	-9.17747	-8.73287	-9.60497	-9.28135	-9.62292
	3.5	1.5	1.5	-13.5293	-10.2529	-16.9862	-12.1911	-13.9127	-18.207	-17.8154	-9.84883	-6.57742	-7.48867	-10.509	-9.40171	-8.47954	-9.95376	-9.51129	-7.5154	-7.11248	-8.61917	-7.64123	-7.97135
	3.5	1.5	2	-11.0751	-8.32509	-14.1244	-9.95756	-11.3736	-15.3308	-14.8972	-7.98572	-5.24873	-6.24843	-8.66177	-7.98338	-7.08359	-8.33905	-7.94781	-5.57905	-5.23648	-7.40247	-5.72015	-6.02888
	3.5	1.5	2.5	-8.62592	-6.45141	-11.2701	-7.74996	-8.87877	-12.3778	-11.9802	-6.16209	-4.01205	-5.07262	-6.84927	-6.56255	-5.71363	-6.59819	-6.25704	-3.81268	-3.53052	-6.16995	-3.96727	-4.22805
	3.5	1.5	3	-6.45102	-4.82975	-8.74251	-5.80352	-6.66782	-9.64952	-9.32009	-4.57717	-2.9882	-4.07259	-5.2618	-5.29738	-4.49534	-4.94269	-4.65145	-2.43127	-2.20671	-4.96609	-2.59267	-2.785
	3.5	1.5	3.5	-4.67561	-3.54406	-6.65127	-4.24119	-4.85347	-7.34031	-7.06019	-3.30829	-2.21007	-3.29154	-3.98358	-4.24615	-3.47502	-3.56964	-3.31696	-1.59571	-1.42366	-3.86966	-1.73905	-1.85845
	3.5	1.5	4	-3.32497	-2.57988	-4.94361	-3.05695	-3.46159	-5.49272	-5.28332	-2.35854	-1.64306	-2.71236	-3.01866	-3.3248	-2.60441	-2.55747	-2.3403	-1.23958	-1.10727	-2.9344	-1.34578	-1.41632
	3.5	2	0	-14.3902	-10.9763	-18.0019	-13.0065	-14.7712	-19.3464	-18.8543	-10.5227	-7.10559	-7.98614	-11.1881	-9.88005	-8.96646	-10.5279	-10.0749	-8.23687	-7.81967	-9.08743	-8.36433	-8.71019	-9.65034	-12.7028
	3.5	2	0.5	-14.0283	-10.6785	-17.5881	-12.661	-14.4108	-18.8476	-18.4118	-10.2504	-6.90318	-7.8068	-10.9176	-9.7101	-8.78812	-10.2954	-9.85038	-7.94744	-7.53867	-8.94251	-8.07057	-8.40373
	3.5	2	1	-12.932	-9.78842	-16.3153	-11.6274	-13.296	-17.4185	-17.0761	-9.41956	-6.28868	-7.24646	-10.0892	-9.13397	-8.20346	-9.60255	-9.17399	-7.05397	-6.6708	-8.46639	-7.17545	-7.4817	-8.7089	-11.5951
	3.5	2	1.5	-11.2264	-8.4433	-14.3139	-10.061	-11.5333	-15.3296	-14.993	-8.12847	-5.36498	-6.38377	-8.80507	-8.12898	-7.24127	-8.46005	-8.06948	-5.72697	-5.38629	-7.64078	-5.85894	-6.14157
	3.5	2	2	-9.22232	-6.91533	-11.9607	-8.27234	-9.47101	-12.9798	-12.5875	-6.62878	-4.34675	-5.4135	-7.31791	-6.94559	-6.09664	-7.02823	-6.68408	-4.23472	-3.94682	-6.5973	-4.38692	-4.6443	-6.41074	-8.48418
	3.5	2	2.5	-7.23091	-5.42661	-9.63199	-6.50593	-7.44632	-10.5929	-10.218	-5.16159	-3.38788	-4.47865	-5.85478	-5.78504	-4.96266	-5.54403	-5.2382	-2.92417	-2.68601	-5.48946	-3.09372	-3.29713
	3.5	2	3	-5.45733	-4.11783	-7.55931	-4.9286	-5.64597	-8.35284	-8.04691	-3.8759	-2.56986	-3.6633	-4.56032	-4.72154	-3.93357	-4.18059	-3.91176	-1.93714	-1.74344	-4.40341	-2.0923	-2.23342	-4.16678	-5.40774
	3.5	2	3.5	-4.00107	-3.06347	-5.81838	-3.64456	-4.15915	-6.41398	-6.17059	-2.83721	-1.93101	-3.01469	-3.50788	-3.80066	-3.04924	-3.06919	-2.83184	-1.38469	-1.2324	-3.42852	-1.50883	-1.5947
	3.5	2	4	-2.88504	-2.26265	-4.36669	-2.66167	-3.00811	-4.84073	-4.66826	-2.0532	-1.45711	-2.52895	-2.707	-2.98157	-2.2734	-2.23892	-2.03253	-1.16795	-1.04742	-2.60449	-1.25127	-1.31237	-2.61525	-3.21453
	3.5	2.5	0	-11.2641	-8.52359	-14.3569	-10.1408	-11.5357	-15.6119	-15.1231	-8.16823	-5.43823	-6.45465	-8.85937	-8.12879	-7.23546	-8.50867	-8.12636	-5.78381	-5.44546	-7.65921	-5.92859	-6.23469
	3.5	2.5	0.5	-10.98	-8.29568	-14.022	-9.86705	-11.254	-15.1794	-14.7403	-7.95831	-5.28932	-6.32285	-8.65143	-7.97382	-7.09314	-8.3137	-7.93626	-5.56314	-5.23351	-7.55435	-5.70384	-5.99581
	3.5	2.5	1	-10.1439	-7.64202	-13.0425	-9.08726	-10.4228	-14.0129	-13.6568	-7.33962	-4.86205	-5.92974	-8.03681	-7.50962	-6.66073	-7.7199	-7.35648	-4.93766	-4.6311	-7.19698	-5.07594	-5.33836
	3.5	2.5	1.5	-8.86463	-6.67613	-11.5489	-7.94158	-9.13351	-12.4059	-12.0678	-6.39504	-4.23674	-5.33011	-7.09737	-6.78479	-5.96137	-6.77128	-6.42993	-4.01295	-3.74459	-6.55522	-4.17315	-4.40336
	3.5	2.5	2	-7.35454	-5.56244	-9.78124	-6.62231	-7.58886	-10.6242	-10.2497	-5.28613	-3.52679	-4.62916	-5.99185	-5.93526	-5.11581	-5.61822	-5.31507	-3.0468	-2.818	-5.70624	-3.21743	-3.41055
	3.5	2.5	2.5	-5.8348	-4.44478	-7.97988	-5.28887	-6.03304	-8.77967	-8.41798	-4.1781	-2.82197	-3.92129	-4.87805	-5.00668	-4.23063	-4.46731	-4.19456	-2.2027	-2.01034	-4.76235	-2.37209	-2.51041
	3.5	2.5	3	-4.46369	-3.43393	-6.33005	-4.0703	-4.63289	-7.01241	-6.71736	-3.18791	-2.19087	-3.28097	-3.87233	-4.15336	-3.38828	-3.4287	-3.1855	-1.6101	-1.44962	-3.82465	-1.75391	-1.84166
	3.5	2.5	3.5	-3.32542	-2.59963	-4.91567	-3.05657	-3.46507	-5.4522	-5.23427	-2.37565	-1.67827	-2.75685	-3.04114	-3.32728	-2.60846	-2.58106	-2.36175	-1.29384	-1.1622	-2.97993	-1.39426	-1.45375
	3.5	2.5	4	-2.44238	-1.95246	-3.72594	-2.2675	-2.54912	-4.16452	-4.02165	-1.75356	-1.28624	-2.35601	-2.3992	-2.61932	-1.90799	-1.91094	-1.72919	-1.16525	-1.05897	-2.27021	-1.22253	-1.28366
	3.5	3	0	-8.43993	-6.38118	-11.0373	-7.5904	-8.63825	-12.1435	-11.7074	-6.0894	-4.05486	-5.14875	-6.79434	-6.49883	-5.67891	-6.5018	-6.18158	-3.79133	-3.52662	-6.31779	-3.95424	-4.18881	-5.98729	-7.79979
	3.5	3	0.5	-8.23482	-6.23199	-10.7973	-7.40468	-8.44566	-11.8311	-11.4111	-5.94229	-3.966	-5.0678	-6.65131	-6.41153	-5.58423	-6.34684	-6.02457	-3.64668	-3.39197	-6.22803	-3.81021	-4.03381
	3.5	3	1	-7.64278	-5.80457	-10.1099	-6.88035	-7.87884	-10.9965	-10.6135	-5.51729	-3.71028	-4.82361	-6.2332	-6.11464	-5.29573	-5.86872	-5.56379	-3.28408	-3.04949	-5.94555	-3.45313	-3.65015	-5.53674	-7.26391
	3.5	3	1.5	-6.746	-5.16039	-9.06372	-6.10191	-6.9889	-9.84688	-9.48816	-4.87219	-3.32107	-4.4334	-5.5897	-5.62205	-4.83521	-5.15271	-4.87167	-2.74582	-2.53729	-5.45922	-2.92176	-3.0814
	3.5	3	2	-5.67665	-4.38581	-7.78619	-5.17486	-5.89123	-8.53034	-8.18162	-4.1008	-2.84518	-3.94585	-4.81125	-5.03334	-4.2372	-4.33234	-4.07786	-2.24071	-2.0597	-4.79611	-2.41798	-2.53524	-4.39868	-5.63788
	3.5	3	2.5	-4.57854	-3.5755	-6.42566	-4.20466	-4.75172	-7.12801	-6.81136	-3.30702	-2.33774	-3.42557	-4.00206	-4.2977	-3.53921	-3.52815	-3.288	-1.78212	-1.62598	-4.02407	-1.9358	-2.00838
	3.5	3	3	-3.56665	-2.81843	-5.13803	-3.2928	-3.7074	-5.76068	-5.50605	-2.57674	-1.85861	-2.93582	-3.25123	-3.54991	-2.82508	-2.77772	-2.55882	-1.48098	-1.34714	-3.24151	-1.59601	-1.64541	-3.09042	-3.80764
	3.5	3	3.5	-2.71007	-2.17533	-4.02193	-2.51523	-2.82388	-4.53875	-4.35732	-1.96233	-1.45217	-2.5214	-2.61573	-2.85441	-2.14395	-2.12781	-1.9382	-1.29813	-1.185	-2.53454	-1.36893	-1.42091
	3.5	3	4	-2.03191	-1.66384	-3.09133	-1.89818	-2.11925	-3.50901	-3.39188	-1.47993	-1.13044	-2.19562	-2.11376	-2.21193	-1.54361	-1.6091	-1.43821	-1.1746	-1.08294	-1.94597	-1.20484	-1.27287	-2.07918	-2.46159
	3.5	3.5	0	-6.15612	-4.70571	-8.34893	-5.55632	-6.31097	-9.23888	-8.85444	-4.44804	-3.02818	-4.14339	-5.14975	-5.20887	-4.40889	-4.76823	-4.49643	-2.44603	-2.24539	-5.06127	-2.60731	-2.75728
	3.5	3.5	0.5	-6.01625	-4.61567	-8.18456	-5.4434	-6.18472	-9.03904	-8.65237	-4.35067	-2.98126	-4.09656	-5.0564	-5.13195	-4.35121	-4.65754	-4.38618	-2.39153	-2.19709	-4.99273	-2.55485	-2.69483
	3.5	3.5	1	-5.61851	-4.35131	-7.70539	-5.11588	-5.81026	-8.48717	-8.11625	-4.07318	-2.83869	-3.95002	-4.78427	-4.93834	-4.17428	-4.34006	-4.07657	-2.23769	-2.05727	-4.78238	-2.40469	-2.51874
	3.5	3.5	1.5	-5.01896	-3.93413	-6.96515	-4.60676	-5.21324	-7.68311	-7.35891	-3.6517	-2.6008	-3.70028	-4.35962	-4.62933	-3.85528	-3.87074	-3.62944	-2.02754	-1.86458	-4.41685	-2.18964	-2.27077
	3.5	3.5	2	-4.29357	-3.40706	-6.04344	-3.97065	-4.46185	-6.71787	-6.44591	-3.13532	-2.28211	-3.3665	-3.83004	-4.11276	-3.40805	-3.33441	-3.10643	-1.81171	-1.66641	-3.90083	-1.96151	-2.01419
	3.5	3.5	2.5	-3.52858	-2.83309	-5.04025	-3.28033	-3.66265	-5.66751	-5.44016	-2.58417	-1.91908	-2.99123	-3.2599	-3.57236	-2.83655	-2.76295	-2.55766	-1.62563	-1.49506	-3.28925	-1.74108	-1.7768
	3.5	3.5	3	-2.80416	-2.27996	-4.07475	-2.61425	-2.91287	-4.63234	-4.4494	-2.05884	-1.56019	-2.62472	-2.71444	-2.94542	-2.23748	-2.21272	-2.02487	-1.46559	-1.35212	-2.66882	-1.54348	-1.58422
	3.5	3.5	3.5	-2.17554	-1.79664	-3.23256	-2.03352	-2.26529	-3.69592	-3.56281	-1.60292	-1.24377	-2.30474	-2.24014	-2.34484	-1.67399	-1.7289	-1.55547	-1.31067	-1.21619	-2.10938	-1.34893	-1.40736
	3.5	3.5	4	-1.66528	-1.40175	-2.53187	-1.56301	-1.73749	-2.89401	-2.80068	-1.23407	-0.98479	-2.04557	-1.85543	-1.82102	-1.1725	-1.32079	-1.17504	-1.16654	-1.09026	-1.64327	-1.17046	-1.24871
	3.5	4	0	-4.42933	-3.47273	-6.25507	-4.04201	-4.5639	-6.92354	-6.5761	-3.22846	-2.30081	-3.40793	-3.91863	-4.15018	-3.40234	-3.46375	-3.22204	-1.77307	-1.62097	-3.9611	-1.90406	-1.98521	-3.64864	-4.55137
	3.5	4	0.5	-4.34086	-3.41729	-6.13228	-3.97377	-4.47895	-6.79862	-6.45601	-3.16889	-2.27446	-3.37869	-3.85977	-4.11183	-3.35374	-3.3924	-3.15917	-1.78076	-1.63122	-3.90921	-1.90996	-1.98328
	3.5	4	1	-4.0871	-3.25037	-5.77863	-3.76881	-4.2293	-6.4362	-6.12395	-2.99638	-2.1892	-3.28501	-3.68606	-3.95297	-3.21332	-3.19955	-2.97785	-1.76168	-1.61927	-3.74725	-1.88946	-1.94305	-3.46282	-4.25934
	3.5	4	1.5	-3.69693	-2.97673	-5.24513	-3.43481	-3.83321	-5.87406	-5.62376	-2.72588	-2.03521	-3.11877	-3.40785	-3.68212	-2.9654	-2.91022	-2.69816	-1.71823	-1.58473	-3.46393	-1.83704	-1.87485
	3.5	4	2	-3.21195	-2.61874	-4.59392	-3.00076	-3.33137	-5.17004	-4.99126	-2.38145	-1.81619	-2.88735	-3.04965	-3.30977	-2.59549	-2.5451	-2.34507	-1.65315	-1.53199	-3.06976	-1.75286	-1.78231	-2.9177	-3.48962
	3.5	4	2.5	-2.68653	-2.21829	-3.8871	-2.51723	-2.78722	-4.39612	-4.2687	-2.00076	-1.55688	-2.6189	-2.65272	-2.822	-2.13591	-2.138	-1.95391	-1.55553	-1.44866	-2.61106	-1.62609	-1.66251
	3.5	4	3	-2.17678	-1.82292	-3.19762	-2.04135	-2.26325	-3.63189	-3.53296	-1.62702	-1.29267	-2.34999	-2.26338	-2.34171	-1.66684	-1.73191	-1.56631	-1.42771	-1.33426	-2.14821	-1.46624	-1.51688	-2.20903	-2.59287
	3.5	4	3.5	-1.72408	-1.4682	-2.583	-1.61857	-1.79879	-2.93882	-2.85872	-1.29369	-1.05223	-2.10875	-1.91641	-1.8709	-1.22122	-1.37341	-1.22633	-1.27611	-1.19931	-1.72738	-1.28319	-1.35292
	3.5	4	4	-1.34786	-1.17015	-2.05989	-1.26913	-1.4105	-2.338	-2.26856	-1.01659	-0.84884	-1.90703	-1.62745	-1.45477	-0.82936	-1.07688	-0.95112	-1.10485	-1.04575	-1.37063	-1.08757	-1.17395	-1.60355	-1.84806
	3.5	4.5	0	-3.19096	-2.5904	-4.60854	-2.95576	-3.30244	-5.15439	-4.85151	-2.36406	-1.7867	-2.87975	-3.03536	-3.25672	-2.54825	-2.54639	-2.33994	-1.55892	-1.44048	-3.04843	-1.6408	-1.69725
	3.5	4.5	0.5	-3.13619	-2.55293	-4.51945	-2.91045	-3.24509	-5.06936	-4.78264	-2.3278	-1.76784	-2.8583	-2.99724	-3.20684	-2.50241	-2.50454	-2.30125	-1.57213	-1.45454	-3.00607	-1.6512	-1.70385
	3.5	4.5	1	-2.97507	-2.43962	-4.26981	-2.77301	-3.07789	-4.8176	-4.57421	-2.2189	-1.70682	-2.79036	-2.88272	-3.08824	-2.37136	-2.37405	-2.18388	-1.59542	-1.48136	-2.87693	-1.66967	-1.7151
	3.5	4.5	1.5	-2.71899	-2.25283	-3.90382	-2.54619	-2.81477	-4.41468	-4.23557	-2.04022	-1.59676	-2.67104	-2.69502	-2.85243	-2.16036	-2.17262	-1.99028	-1.59582	-1.48864	-2.66094	-1.66269	-1.70144
	3.5	4.5	2	-2.39246	-2.00689	-3.46141	-2.24754	-2.48083	-3.90275	-3.79559	-1.80534	-1.44041	-2.50569	-2.44908	-2.5385	-1.86151	-1.91202	-1.74187	-1.55404	-1.45605	-2.37266	-1.6048	-1.64666
	3.5	4.5	2.5	-2.03238	-1.72895	-2.97697	-1.91145	-2.11321	-3.34229	-3.28737	-1.54062	-1.25448	-2.31328	-2.17283	-2.17653	-1.51576	-1.62592	-1.4661	-1.46061	-1.37366	-2.04343	-1.48538	-1.53661
	3.5	4.5	3	-1.67737	-1.44993	-2.49351	-1.57742	-1.7507	-2.79439	-2.75698	-1.27623	-1.06209	-2.11787	-1.89762	-1.79847	-1.15872	-1.33992	-1.20029	-1.33579	-1.26351	-1.70986	-1.33967	-1.40662
	3.5	4.5	3.5	-1.35627	-1.19344	-2.04742	-1.27618	-1.42105	-2.29702	-2.25621	-1.03575	-0.88237	-1.93828	-1.64728	-1.45153	-0.82816	-1.08833	-0.96554	-1.15981	-1.10165	-1.40095	-1.14037	-1.22186
	3.5	4.5	4	-1.08359	-0.9715	-1.65507	-1.02188	-1.13832	-1.8592	-1.80862	-0.83122	-0.72546	-1.78332	-1.43345	-1.14148	-0.53764	-0.87814	-0.77337	-0.97291	-0.92933	-1.13254	-0.9415	-1.03243
	3.5	5	0	-2.32925	-1.9581	-3.35746	-2.18238	-2.41001	-3.82885	-3.5832	-1.76435	-1.40989	-2.49493	-2.41209	-2.47464	-1.80017	-1.89088	-1.71752	-1.47806	-1.3852	-2.32422	-1.51024	-1.57727	-2.34198	-2.73572
	3.5	5	0.5	-2.29253	-1.93086	-3.30246	-2.14951	-2.37172	-3.76537	-3.53614	-1.73914	-1.39414	-2.47735	-2.38494	-2.43508	-1.7646	-1.85874	-1.68772	-1.48317	-1.39117	-2.29132	-1.51447	-1.5792
	3.5	5	1	-2.18354	-1.84954	-3.14683	-2.05103	-2.25985	-3.57995	-3.39179	-1.66283	-1.34523	-2.42345	-2.30349	-2.31962	-1.65457	-1.76799	-1.60192	-1.48951	-1.40041	-2.19352	-1.51503	-1.57834	-2.23936	-2.60056
	3.5	5	1.5	-2.0091	-1.71775	-2.90982	-1.89095	-2.08325	-3.28866	-3.15529	-1.53729	-1.26139	-2.33288	-2.17099	-2.14176	-1.48096	-1.61991	-1.46463	-1.47208	-1.38823	-2.03553	-1.49106	-1.54985
	3.5	5	2	-1.78599	-1.5462	-2.61083	-1.68285	-1.85804	-2.92239	-2.84756	-1.3727	-1.14645	-2.21137	-1.99868	-1.90107	-1.25497	-1.43913	-1.29408	-1.41109	-1.33583	-1.82965	-1.41759	-1.48073	-1.95129	-2.2543
	3.5	5	2.5	-1.53888	-1.35235	-2.27384	-1.44986	-1.60744	-2.52488	-2.49183	-1.18721	-1.01164	-2.07169	-1.80529	-1.63787	-1.00555	-1.23653	-1.10764	-1.29588	-1.23157	-1.59588	-1.28586	-1.35726
	3.5	5	3	-1.29286	-1.15527	-1.92924	-1.21748	-1.35596	-2.13732	-2.11604	-1.00063	-0.87117	-1.92896	-1.61091	-1.36406	-0.74592	-1.05261	-0.93335	-1.1604	-1.10711	-1.35679	-1.13471	-1.21776	-1.57632	-1.81585
	3.5	5	3.5	-1.06684	-0.96998	-1.60248	-1.0051	-1.12231	-1.78219	-1.74979	-0.82842	-0.73711	-1.79502	-1.43093	-1.11004	-0.50869	-0.87812	-0.77129	-0.99406	-0.95321	-1.13119	-0.96148	-1.05097
	3.5	5	4	-0.87078	-0.80501	-1.30913	-0.82181	-0.91717	-1.46559	-1.4179	-0.67878	-0.61666	-1.67602	-1.2734	-0.88615	-0.30075	-0.72383	-0.63453	-0.8155	-0.78587	-0.93062	-0.78213	-0.87057	-1.23473	-1.39964
	3.75	0	0	-16.7633	-13.3313	-20.1217	-15.1356	-16.9671	-21.5044	-20.8628	-12.8189	-9.3928	-8.94842	-12.8558	-11.4527	-10.5573	-12.4493	-11.9701	-9.95104	-7.86745	-12.7781	-10.2174	-10.5901	-11.5497	-14.7167
	3.75	0	0.5	-16.6502	-13.2985	-19.9919	-15.0862	-16.8604	-21.3835	-20.7599	-12.7888	-9.44066	-9.00428	-12.8273	-11.6093	-10.692	-12.4885	-12.0182	-10.0502	-7.96177	-12.8165	-10.2996	-10.6583
	3.75	0	1	-16.0104	-12.8715	-19.2817	-14.5844	-16.2351	-20.6195	-20.0946	-12.3881	-9.24814	-8.83961	-12.425	-11.5714	-10.6701	-12.2954	-11.8351	-9.72399	-7.65323	-12.5519	-9.99155	-10.3029	-11.3317	-14.1853
	3.75	0	1.5	-14.4268	-11.5948	-17.5394	-13.1494	-14.6441	-18.7512	-18.3385	-11.1762	-8.34212	-7.99592	-11.2113	-10.7976	-9.90377	-11.3202	-10.8919	-8.57741	-6.53457	-11.464	-8.8231	-9.09451
	3.75	0	2	-12.014	-9.57413	-14.8329	-10.8989	-12.2024	-15.9147	-15.5635	-9.23197	-6.79787	-6.54852	-9.28128	-9.26871	-8.4206	-9.53081	-9.1458	-6.6452	-4.65635	-9.63819	-6.85668	-7.09794	-8.66645	-10.9207
	3.75	0	2.5	-9.30703	-7.33934	-11.7519	-8.40158	-9.49609	-12.6756	-12.3424	-7.04404	-5.09482	-4.93805	-7.12254	-7.48952	-6.66114	-7.34842	-7.01945	-4.54629	-2.63453	-7.56693	-4.7361	-4.94041
	3.75	0	3	-6.80769	-5.34571	-8.92098	-6.16128	-7.00832	-9.70182	-9.35163	-5.05901	-3.62469	-3.52236	-5.16502	-5.84686	-5.0474	-5.29063	-5.01493	-2.86836	-1.0347	-5.67787	-3.05033	-3.21764	-5.1361	-6.60011
	3.75	0	3.5	-4.79017	-3.77897	-6.60171	-4.38314	-4.96338	-7.28825	-6.96347	-3.49814	-2.51779	-2.43629	-3.61323	-4.45912	-3.70754	-3.69018	-3.44995	-1.84647	-0.0895	-4.14274	-2.00619	-2.11282
	3.75	0	4	-3.30405	-2.63299	-4.78244	-3.05749	-3.4284	-5.38153	-5.18029	-2.38146	-1.73938	-1.667	-2.48552	-3.35446	-2.61578	-2.54265	-2.34034	-1.38528	0.29642	-2.95365	-1.50414	-1.56854	-2.87517	-3.51719
	3.75	0.5	0	-16.6757	-13.3242	-20.0475	-15.1102	-16.8834	-21.4218	-20.7818	-12.8124	-9.46408	-9.02381	-12.8497	-11.6382	-10.718	-12.5179	-12.0432	-10.0781	-7.98473	-12.84	-10.3238	-10.6837
	3.75	0.5	0.5	-16.5052	-13.228	-19.852	-14.9934	-16.7192	-21.2226	-20.5972	-12.723	-9.44719	-9.01747	-12.7613	-11.6842	-10.7644	-12.5034	-12.031	-10.0039	-7.91382	-12.8053	-10.261	-10.6058
	3.75	0.5	1	-15.7465	-12.6721	-19.0044	-14.3555	-15.9674	-20.3085	-19.7766	-12.1999	-9.12283	-8.72736	-12.2369	-11.4653	-10.5746	-12.162	-11.7097	-9.5384	-7.46592	-12.3916	-9.7911	-10.0977
	3.75	0.5	1.5	-14.0858	-11.3156	-17.1648	-12.838	-14.2888	-18.3583	-17.9177	-10.9063	-8.13249	-7.80213	-10.944	-10.5989	-9.69895	-11.0755	-10.6583	-8.31155	-6.27344	-11.2046	-8.54908	-8.82224
	3.75	0.5	2	-11.6823	-9.30601	-14.4613	-10.6039	-11.8573	-15.5504	-15.1552	-8.9646	-6.59239	-6.35377	-9.01803	-9.05367	-8.19929	-9.27346	-8.8925	-6.39322	-4.41286	-9.38066	-6.6032	-6.84504
	3.75	0.5	2.5	-9.04298	-7.13179	-11.4562	-8.1742	-9.22294	-12.3961	-12.0405	-6.83378	-4.9396	-4.7866	-6.91479	-7.31889	-6.48694	-7.14093	-6.81482	-4.36476	-2.45763	-7.36881	-4.5546	-4.75775
	3.75	0.5	3	-6.62352	-5.20031	-8.71146	-6.00128	-6.81537	-9.50044	-9.15428	-4.91573	-3.51912	-3.41769	-5.0206	-5.70374	-4.91725	-5.15273	-4.87644	-2.76564	-0.93457	-5.53758	-2.94342	-3.10335
	3.75	0.5	3.5	-4.67061	-3.68173	-6.45827	-4.27482	-4.83585	-7.14073	-6.82415	-3.40728	-2.44841	-2.36794	-3.51928	-4.36909	-3.61301	-3.59678	-3.36018	-1.79489	-0.03899	-4.04414	-1.95093	-2.05434
	3.75	0.5	4	-3.22898	-2.57099	-4.68598	-2.98705	-3.34905	-5.27882	-5.07075	-2.32543	-1.69564	-1.62483	-2.4269	-3.2842	-2.55385	-2.48636	-2.28192	-1.3497	0.3323	-2.88767	-1.46503	-1.52915
	3.75	1	0	-16.0991	-12.9569	-19.4514	-14.6686	-16.3131	-20.7736	-20.1765	-12.471	-9.3262	-8.91321	-12.5061	-11.6302	-10.7421	-12.3729	-11.9172	-9.79837	-7.71451	-12.6343	-10.0463	-10.3639	-11.377	-14.2216
	3.75	1	0.5	-15.8177	-12.7388	-19.1312	-14.4228	-16.0396	-20.4353	-19.8492	-12.266	-9.18449	-8.78686	-12.3023	-11.5387	-10.646	-12.2241	-11.7715	-9.61834	-7.5366	-12.4622	-9.86983	-10.178
	3.75	1	1	-14.8424	-11.9481	-18.0343	-13.5376	-15.0607	-19.2588	-18.7488	-11.5153	-8.61711	-8.26414	-11.5533	-11.0476	-10.152	-11.6191	-11.1773	-8.91653	-6.84927	-11.7812	-9.15506	-9.43921	-10.6087	-13.2444
	3.75	1	1.5	-13.0721	-10.4755	-16.0466	-11.9034	-13.2564	-17.1815	-16.7235	-10.097	-7.49685	-7.21135	-10.1417	-9.96052	-9.0822	-10.3342	-9.93572	-7.52484	-5.50237	-10.4455	-7.75056	-8.01534
	3.75	1	2	-10.7498	-8.54496	-13.4164	-9.76296	-10.9096	-14.48	-14.0482	-8.21464	-6.01354	-5.80593	-8.27789	-8.43477	-7.59001	-8.53464	-8.17388	-5.66312	-3.70537	-8.67592	-5.86957	-6.10195	-7.79924	-9.78552
	3.75	1	2.5	-8.3128	-6.54972	-10.634	-7.53112	-8.48045	-11.5704	-11.2065	-6.25511	-4.50816	-4.36912	-6.34096	-6.81214	-6.00037	-6.55955	-6.24345	-3.86872	-1.97756	-6.82476	-4.05715	-4.24448
	3.75	1	3	-6.11319	-4.79372	-8.12634	-5.54887	-6.28555	-8.90668	-8.58582	-4.52069	-3.22668	-3.1312	-4.6222	-5.33113	-4.56192	-4.76062	-4.48444	-2.48341	-0.65982	-5.14725	-2.65447	-2.79557	-4.68006	-5.95788
	3.75	1	3.5	-4.33667	-3.41156	-6.06012	-3.96977	-4.48398	-6.71377	-6.42242	-3.15471	-2.25805	-2.18221	-3.25944	-4.11812	-3.35154	-3.33408	-3.10737	-1.66284	0.08862	-3.77078	-1.80495	-1.89556
	3.75	1	4	-3.01797	-2.39961	-4.42109	-2.78963	-3.12857	-4.98036	-4.77036	-2.1688	-1.57674	-1.51086	-2.26442	-3.09	-2.37049	-2.32454	-2.12128	-1.28244	0.39588	-2.70532	-1.38448	-1.44651	-2.68338	-3.2709
	3.75	1.5	0	-14.5769	-11.7394	-17.7878	-13.2974	-14.7682	-19.0092	-18.4716	-11.3189	-8.47545	-8.13423	-11.3556	-10.92	-10.0187	-11.4412	-11.0188	-8.70872	-6.64873	-11.6082	-8.9383	-9.22216
	3.75	1.5	0.5	-14.2348	-11.4518	-17.3982	-12.9773	-14.4375	-18.5849	-18.0739	-11.046	-8.25961	-7.93678	-11.0858	-10.7073	-9.82363	-11.2041	-10.7853	-8.45918	-6.40396	-11.3631	-8.6861	-8.95864
	3.75	1.5	1	-13.1764	-10.5616	-16.1963	-11.9881	-13.3796	-17.2898	-16.8493	-10.1927	-7.57854	-7.30299	-10.2397	-10.0244	-9.17777	-10.4281	-10.0254	-7.62205	-5.58834	-10.5702	-7.83811	-8.09233
	3.75	1.5	1.5	-11.4623	-9.13257	-14.2498	-10.4061	-11.6338	-15.2633	-14.843	-8.80166	-6.47592	-6.25931	-8.86082	-8.91623	-8.0677	-9.10233	-8.72786	-6.23625	-4.2494	-9.25244	-6.44354	-6.67732
	3.75	1.5	2	-9.37219	-7.41597	-11.8622	-8.50197	-9.52273	-12.8276	-12.4173	-7.11224	-5.16637	-5.0067	-7.18944	-7.51715	-6.69767	-7.42686	-7.09019	-4.62346	-2.70112	-7.6552	-4.82325	-5.02525
	3.75	1.5	2.5	-7.25781	-5.70427	-9.43417	-6.58227	-7.41211	-10.303	-9.96281	-5.42615	-3.89218	-3.77967	-5.51874	-6.09811	-5.30279	-5.70018	-5.40512	-3.18316	-1.31967	-6.04059	-3.3642	-3.52184
	3.75	1.5	3	-5.37331	-4.20807	-7.27066	-4.88408	-5.52467	-7.99678	-7.71139	-3.95274	-2.8135	-2.7315	-4.0524	-4.81931	-4.05245	-4.16483	-3.90859	-2.11332	-0.30728	-4.58237	-2.27327	-2.38719
	3.75	1.5	3.5	-3.84754	-3.02567	-5.47856	-3.52409	-3.97772	-6.0675	-5.81373	-2.78798	-1.9931	-1.92588	-2.88671	-3.72459	-2.97971	-2.96436	-2.73822	-1.4847	0.25412	-3.37866	-1.60825	-1.68349
	3.75	1.5	4	-2.70755	-2.15599	-4.03429	-2.50259	-2.80893	-4.5298	-4.3376	-1.94093	-1.41325	-1.35502	-2.03128	-2.82216	-2.10486	-2.08436	-1.89138	-1.19833	0.46654	-2.44471	-1.2815	-1.34082
	3.75	2	0	-12.2004	-9.76883	-15.1181	-11.1026	-12.3488	-16.2293	-15.7343	-9.41448	-6.98057	-6.74143	-9.47092	-9.4153	-8.55301	-9.67999	-9.30629	-6.85394	-4.84429	-9.84996	-7.06979	-7.31767	-8.80191	-10.9562
	3.75	2	0.5	-11.8794	-9.49467	-14.7486	-10.7947	-12.041	-15.8051	-15.3486	-9.1532	-6.77061	-6.54907	-9.21421	-9.19406	-8.35168	-9.43515	-9.06104	-6.5907	-4.58963	-9.61287	-6.79771	-7.03564
	3.75	2	1	-10.9309	-8.69732	-13.6646	-9.90293	-11.1089	-14.6014	-14.2142	-8.38252	-6.1591	-5.97732	-8.45409	-8.57325	-7.74164	-8.68556	-8.32259	-5.80998	-3.83421	-8.89603	-6.00982	-6.22758	-7.91729	-10.0035
	3.75	2	1.5	-9.4714	-7.4988	-11.9992	-8.5697	-9.64072	-12.8522	-12.4764	-7.20334	-5.24652	-5.10509	-7.28824	-7.61158	-6.78569	-7.4901	-7.16313	-4.71152	-2.78044	-7.77872	-4.90667	-5.10025
	3.75	2	2	-7.75098	-6.11297	-10.0245	-7.02632	-7.90309	-10.8465	-10.4622	-5.82812	-4.21032	-4.10169	-5.92634	-6.45794	-5.65301	-6.08766	-5.79262	-3.51764	-1.64018	-6.46326	-3.70514	-3.86904	-5.77008	-7.28859
	3.75	2	2.5	-6.03834	-4.74784	-8.03896	-5.48872	-6.18304	-8.79842	-8.46403	-4.47958	-3.21381	-3.13036	-4.58435	-5.2843	-4.51158	-4.70614	-4.43714	-2.48447	-0.65764	-5.1393	-2.65798	-2.77918
	3.75	2	3	-4.51659	-3.55009	-6.2653	-4.1215	-4.65315	-6.91209	-6.63724	-3.30345	-2.36391	-2.29671	-3.40665	-4.22847	-3.46529	-3.4899	-3.2527	-1.75131	0.02355	-3.9365	-1.8929	-1.97746	-3.65535	-4.57439
	3.75	2	3.5	-3.27953	-2.59482	-4.77906	-3.01412	-3.3971	-5.3012	-5.07275	-2.36826	-1.70884	-1.65062	-2.46507	-3.27979	-2.56002	-2.53355	-2.31904	-1.33238	0.37899	-2.93274	-1.43593	-1.49704
	3.75	2	4	-2.3471	-1.88361	-3.56039	-2.17368	-2.43939	-3.99623	-3.83145	-1.68128	-1.23888	-1.18904	-1.76807	-2.50219	-1.79697	-1.81501	-1.63113	-1.13548	0.50474	-2.14885	-1.19725	-1.25627	-2.24779	-2.70815
	3.75	2.5	0	-9.53128	-7.57965	-12.0712	-8.65406	-9.65858	-13.0603	-12.613	-7.26695	-5.32355	-5.17643	-7.35386	-7.6283	-6.82717	-7.57291	-7.24156	-4.79733	-2.86261	-7.87469	-4.99844	-5.19416
	3.75	2.5	0.5	-9.2744	-7.36614	-11.7755	-8.40995	-9.41551	-12.7085	-12.2845	-7.05966	-5.16352	-5.02952	-7.15196	-7.47989	-6.66504	-7.35583	-7.03097	-4.60202	-2.67391	-7.68003	-4.79943	-4.98961
	3.75	2.5	1	-8.53183	-6.76002	-10.9312	-7.72307	-8.70004	-11.7458	-11.3625	-6.46361	-4.71133	-4.60348	-6.56766	-7.01227	-6.19027	-6.72648	-6.42344	-4.08031	-2.17252	-7.11749	-4.26715	-4.4414
	3.75	2.5	1.5	-7.41533	-5.86826	-9.66297	-6.72189	-7.59256	-10.3975	-10.0212	-5.57581	-4.05343	-3.96634	-5.69084	-6.27858	-5.47089	-5.80611	-5.52307	-3.32877	-1.45978	-6.26992	-3.51588	-3.6674
	3.75	2.5	2	-6.11519	-4.84186	-8.15727	-5.57012	-6.27509	-8.86321	-8.48696	-4.55442	-3.30809	-3.23372	-4.67446	-5.39854	-4.61659	-4.7593	-4.49819	-2.58314	-0.75867	-5.2689	-2.76565	-2.88446
	3.75	2.5	2.5	-4.82079	-3.82143	-6.61634	-4.41389	-4.95955	-7.27934	-6.94732	-3.55182	-2.58022	-2.51521	-3.668	-4.48711	-3.71697	-3.73478	-3.50063	-1.94932	-0.16979	-4.24096	-2.10621	-2.18817
	3.75	2.5	3	-3.66367	-2.91356	-5.21306	-3.36955	-3.78576	-5.79677	-5.52957	-2.66978	-1.94613	-1.88836	-2.77602	-3.59078	-2.86949	-2.84292	-2.62182	-1.5098	0.22046	-3.29013	-1.63065	-1.68818
	3.75	2.5	3.5	-2.71307	-2.17637	-4.02232	-2.50807	-2.8157	-4.50646	-4.30126	-1.95909	-1.44519	-1.39414	-2.0536	-2.82987	-2.11156	-2.10439	-1.9123	-1.24803	0.42335	-2.48573	-1.32571	-1.37903
	3.75	2.5	4	-1.98509	-1.6161	-3.04077	-1.844	-2.06543	-3.44048	-3.30415	-1.4271	-1.07605	-1.03419	-1.50964	-2.14579	-1.47605	-1.547	-1.37132	-1.09121	0.51184	-1.8526	-1.1294	-1.19268
	3.75	3	0	-7.08841	-5.61775	-9.25772	-6.43625	-7.20618	-10.106	-9.72353	-5.33449	-3.88299	-3.79699	-5.4427	-6.01176	-5.22788	-5.58315	-5.30494	-3.18107	-1.3095	-6.05832	-3.36089	-3.49752	-5.36018	-6.69249
	3.75	3	0.5	-6.90051	-5.47224	-9.04445	-6.26833	-7.03238	-9.85473	-9.47408	-5.18604	-3.77898	-3.69932	-5.29992	-5.89476	-5.11758	-5.4286	-5.14971	-3.05839	-1.19538	-5.91696	-3.23863	-3.37165
	3.75	3	1	-6.36808	-5.06069	-8.44075	-5.79678	-6.52636	-9.17019	-8.79897	-4.76795	-3.48596	-3.41766	-4.89287	-5.5649	-4.79294	-4.98327	-4.71705	-2.76526	-0.92426	-5.51682	-2.94539	-3.0639	-4.90346	-6.16311
	3.75	3	1.5	-5.58087	-4.45123	-7.53346	-5.10465	-5.74737	-8.2007	-7.84722	-4.15604	-3.05486	-2.99324	-4.28706	-5.05861	-4.28183	-4.33967	-4.09893	-2.36558	-0.55834	-4.91561	-2.53954	-2.6338
	3.75	3	2	-4.66598	-3.73732	-6.43632	-4.29409	-4.81238	-7.07192	-6.75031	-3.45261	-2.55302	-2.49366	-3.57982	-4.37733	-3.65325	-3.63586	-3.40033	-1.96531	-0.19839	-4.18726	-2.12348	-2.18922	-3.81074	-4.70707
	3.75	3	2.5	-3.7447	-3.01193	-5.28326	-3.46252	-3.86408	-5.88216	-5.61017	-2.75171	-2.04647	-1.98971	-2.8672	-3.6906	-2.97016	-2.91933	-2.70323	-1.63356	0.09111	-3.41764	-1.76413	-1.81109
	3.75	3	3	-2.90628	-2.35131	-4.21053	-2.69428	-3.00654	-4.7501	-4.5305	-2.12111	-1.59031	-1.53824	-2.22226	-3.00116	-2.28485	-2.2654	-2.07231	-1.39144	0.28659	-2.69267	-1.48056	-1.52418	-2.6486	-3.19071
	3.75	3	3.5	-2.20337	-1.80115	-3.29328	-2.04653	-2.28754	-3.74799	-3.58713	-1.6001	-1.21733	-1.17259	-1.68798	-2.3561	-1.67513	-1.7237	-1.54338	-1.21168	0.41205	-2.07207	-1.26189	-1.3168
	3.75	3	4	-1.65147	-1.37127	-2.53888	-1.53761	-1.71962	-2.90388	-2.79655	-1.19803	-0.93232	-0.89788	-1.27468	-1.80684	-1.14588	-1.28912	-1.13462	-1.07218	0.48418	-1.57793	-1.08499	-1.15863	-1.79062	-2.10112
	3.75	3.5	0	-5.11228	-4.06989	-6.96006	-4.66243	-5.2201	-7.6576	-7.30228	-3.80846	-2.79047	-2.73576	-3.92402	-4.67456	-3.91893	-4.00173	-3.75698	-2.15944	-0.34905	-4.55397	-2.31275	-2.39788
	3.75	3.5	0.5	-4.98634	-3.9787	-6.80744	-4.55741	-5.10269	-7.49168	-7.13903	-3.71206	-2.72951	-2.67593	-3.83114	-4.60927	-3.84075	-3.89687	-3.66028	-2.12071	-0.31864	-4.45966	-2.27137	-2.3506
	3.75	3.5	1	-4.63279	-3.71772	-6.37629	-4.25704	-4.76322	-7.02812	-6.69959	-3.4428	-2.55445	-2.50247	-3.56763	-4.3729	-3.61216	-3.61725	-3.39187	-1.99339	-0.2145	-4.18992	-2.14174	-2.20552
	3.75	3.5	1.5	-4.11235	-3.32274	-5.73307	-3.8023	-4.24251	-6.34484	-6.07072	-3.04921	-2.28741	-2.23541	-3.17388	-3.9798	-3.26193	-3.22064	-2.99864	-1.82812	-0.08243	-3.77495	-1.9686	-2.01675
	3.75	3.5	2	-3.49968	-2.84622	-4.95468	-3.25157	-3.61222	-5.5249	-5.31333	-2.58839	-1.96204	-1.90951	-2.7046	-3.52739	-2.78542	-2.73666	-2.5399	-1.66777	0.04023	-3.25885	-1.78626	-1.81918
	3.75	3.5	2.5	-2.86749	-2.34751	-4.12658	-2.6701	-2.96022	-4.65161	-4.48424	-2.11469	-1.61908	-1.56805	-2.21777	-2.96405	-2.26645	-2.25168	-2.05846	-1.48803	0.18105	-2.70316	-1.5797	-1.61236
	3.75	3.5	3	-2.27664	-1.88029	-3.34311	-2.11998	-2.35662	-3.81004	-3.671	-1.67408	-1.29785	-1.25158	-1.76411	-2.41595	-1.73576	-1.78686	-1.60972	-1.33248	0.29164	-2.17209	-1.38724	-1.43284
	3.75	3.5	3.5	-1.76793	-1.47925	-2.66391	-1.64627	-1.83814	-3.05502	-2.94597	-1.29791	-1.02455	-0.98633	-1.37713	-1.91703	-1.25289	-1.38278	-1.22818	-1.18135	0.38791	-1.71004	-1.2001	-1.26432
	3.75	3.5	4	-1.35705	-1.15568	-2.09881	-1.26583	-1.41703	-2.40722	-2.32282	-0.99734	-0.80682	-0.7788	-1.06792	-1.47527	-0.84038	-1.06379	-0.92799	-1.02404	0.4779	-1.33382	-1.01426	-1.09742
	3.75	4	0	-3.64041	-2.94375	-5.1672	-3.3516	-3.7386	-5.73057	-5.39632	-2.70136	-2.028	-1.98583	-2.81312	-3.59184	-2.86571	-2.86599	-2.6496	-1.66866	0.07378	-3.38729	-1.77607	-1.82998	-3.1586	-3.82786
	3.75	4	0.5	-3.5631	-2.88804	-5.05465	-3.28725	-3.66184	-5.62264	-5.30378	-2.64465	-1.99309	-1.95048	-2.75679	-3.52654	-2.81279	-2.80735	-2.59252	-1.65763	0.07721	-3.32466	-1.76414	-1.8134
	3.75	4	1	-3.34331	-2.72602	-4.74358	-3.09906	-3.44147	-5.31116	-5.04023	-2.48333	-1.88998	-1.84623	-2.59477	-3.36194	-2.65055	-2.63215	-2.42995	-1.62601	0.08781	-3.14331	-1.72844	-1.76916	-2.97209	-3.56415
	3.75	4	1.5	-3.01172	-2.47421	-4.29381	-2.80435	-3.10448	-4.83069	-4.63725	-2.23925	-1.72552	-1.68046	-2.34609	-3.0915	-2.38359	-2.37027	-2.18104	-1.58624	0.09824	-2.86041	-1.67913	-1.71062
	3.75	4	2	-2.60902	-2.16124	-3.75981	-2.43556	-2.69233	-4.24058	-4.12251	-1.94125	-1.51567	-1.47008	-2.03955	-2.71817	-2.03135	-2.05896	-1.8751	-1.50054	0.14945	-2.50492	-1.57306	-1.60601	-2.48349	-2.92569
	3.75	4	2.5	-2.18075	-1.82423	-3.18948	-2.03633	-2.25555	-3.60878	-3.5308	-1.62275	-1.2853	-1.24133	-1.71104	-2.32401	-1.64341	-1.70904	-1.54553	-1.39562	0.21469	-2.11761	-1.447	-1.48613
	3.75	4	3	-1.76964	-1.49912	-2.63765	-1.65067	-1.83864	-2.99749	-2.92802	-1.31661	-1.06109	-1.02194	-1.39579	-1.9013	-1.24522	-1.3913	-1.23692	-1.25828	0.30777	-1.74052	-1.27443	-1.33355	-1.89649	-2.22061
	3.75	4	3.5	-1.40668	-1.21108	-2.14403	-1.31175	-1.46942	-2.44486	-2.376	-1.04711	-0.86239	-0.83089	-1.11878	-1.51597	-0.88105	-1.10678	-0.97262	-1.10528	0.40383	-1.40374	-1.09669	-1.17335
	3.75	4	4	-1.10564	-0.97036	-1.72021	-1.03327	-1.16025	-1.96113	-1.89285	-0.82495	-0.69706	-0.67442	-0.89003	-1.18203	-0.56907	-0.8731	-0.75959	-0.93451	0.50224	-1.12052	-0.90797	-0.99662	-1.4058	-1.62546
	3.75	4.5	0	-2.60965	-2.16152	-3.78517	-2.42505	-2.69036	-4.2654	-3.97901	-1.94674	-1.51731	-1.48415	-2.0469	-2.72664	-2.02362	-2.07571	-1.89239	-1.47003	0.19606	-2.5209	-1.52886	-1.58136
	3.75	4.5	0.5	-2.56278	-2.12628	-3.7101	-2.3837	-2.64158	-4.19184	-3.92674	-1.91351	-1.49574	-1.46217	-2.01248	-2.68409	-1.98674	-2.03643	-1.85508	-1.46307	0.19726	-2.47914	-1.52164	-1.57157
	3.75	4.5	1	-2.42632	-2.02282	-3.504	-2.26175	-2.50119	-3.97609	-3.76627	-1.81584	-1.43095	-1.3963	-1.91131	-2.54283	-1.86531	-1.92797	-1.74901	-1.45633	0.18731	-2.35768	-1.51049	-1.55624
	3.75	4.5	1.5	-2.21333	-1.85935	-3.20623	-2.06728	-2.28478	-3.63815	-3.50037	-1.66109	-1.32494	-1.28904	-1.75118	-2.338	-1.66107	-1.75612	-1.58591	-1.4338	0.18381	-2.16731	-1.47643	-1.52226
	3.75	4.5	2	-1.94675	-1.65227	-2.84869	-1.81977	-2.01566	-3.21843	-3.14616	-1.46454	-1.18607	-1.14963	-1.54819	-2.07154	-1.4089	-1.53733	-1.38018	-1.37118	0.214	-1.9263	-1.39855	-1.44759
	3.75	4.5	2.5	-1.65658	-1.42439	-2.45884	-1.5477	-1.72308	-2.76719	-2.72963	-1.24838	-1.02935	-0.99439	-1.32548	-1.76343	-1.11848	-1.30822	-1.16435	-1.28235	0.26534	-1.6597	-1.28948	-1.35135
	3.75	4.5	3	-1.37246	-1.19881	-2.07038	-1.28111	-1.43536	-2.32999	-2.29374	-1.03566	-0.87196	-0.84104	-1.10675	-1.46594	-0.83578	-1.08423	-0.95676	-1.13635	0.36221	-1.39385	-1.1237	-1.19676
	3.75	4.5	3.5	-1.11615	-0.99246	-1.70986	-1.04231	-1.173	-1.9303	-1.88366	-0.84377	-0.72703	-0.70231	-0.90923	-1.18208	-0.56747	-0.89368	-0.77911	-0.986	0.44995	-1.14911	-0.95568	-1.04447
	3.75	4.5	4	-0.89828	-0.81383	-1.3904	-0.84094	-0.94697	-1.57478	-1.51762	-0.68116	-0.60128	-0.5832	-0.74074	-0.93376	-0.33828	-0.72927	-0.62936	-0.81668	0.5423	-0.93641	-0.78216	-0.87358
	3.75	5	0	-1.90679	-1.62373	-2.77242	-1.78103	-1.96792	-3.17395	-2.95156	-1.44283	-1.173	-1.15216	-1.52948	-2.02752	-1.36545	-1.52795	-1.37255	-1.33691	0.24434	-1.90038	-1.35169	-1.42015	-2.01775	-2.34187
	3.75	5	0.5	-1.87598	-1.60012	-2.72847	-1.75277	-1.9368	-3.12144	-2.91653	-1.42081	-1.15808	-1.13672	-1.50635	-1.99365	-1.33494	-1.50277	-1.34839	-1.3289	0.2475	-1.87236	-1.34145	-1.41001
	3.75	5	1	-1.78557	-1.53067	-2.60332	-1.66952	-1.84624	-2.9694	-2.80695	-1.35548	-1.11338	-1.0906	-1.43808	-1.89934	-1.24348	-1.42826	-1.27712	-1.31807	0.24409	-1.7904	-1.32735	-1.39367	-1.93003	-2.23599
	3.75	5	1.5	-1.6431	-1.42075	-2.41109	-1.53733	-1.70436	-2.73269	-2.62175	-1.25087	-1.04031	-1.01584	-1.32947	-1.74083	-1.09766	-1.3105	-1.169	-1.28336	0.25671	-1.6609	-1.28373	-1.35181
	3.75	5	2	-1.46328	-1.28049	-2.16748	-1.3691	-1.52478	-2.4369	-2.37261	-1.1169	-0.94432	-0.91874	-1.19101	-1.54875	-0.91508	-1.16736	-1.03508	-1.21345	0.29572	-1.49515	-1.20344	-1.27504	-1.69345	-1.96308
	3.75	5	2.5	-1.26564	-1.12397	-1.89347	-1.18345	-1.3256	-2.11674	-2.07914	-0.96815	-0.8346	-0.8096	-1.03762	-1.33417	-0.71104	-1.0171	-0.89536	-1.10784	0.35939	-1.30894	-1.08337	-1.16432
	3.75	5	3	-1.06944	-0.96553	-1.61366	-0.99964	-1.1253	-1.80353	-1.76913	-0.81973	-0.72175	-0.69939	-0.88442	-1.11638	-0.50757	-0.87087	-0.75705	-0.98376	0.42973	-1.11932	-0.95152	-1.03925	-1.39202	-1.60714
	3.75	5	3.5	-0.88897	-0.81633	-1.34781	-0.83179	-0.93823	-1.51407	-1.46876	-0.68308	-0.61444	-0.59614	-0.74256	-0.91045	-0.32048	-0.72904	-0.63482	-0.82113	0.52426	-0.94022	-0.78616	-0.87528
	3.75	5	4	-0.73171	-0.6829	-1.10822	-0.68635	-0.77299	-1.25451	-1.19773	-0.56417	-0.5179	-0.50358	-0.61764	-0.73314	-0.15488	-0.60942	-0.52749	-0.67588	0.59363	-0.78023	-0.64218	-0.72931	-1.11525	-1.26679
	4.25	0	0	-10.5176	-8.99231	-12.8748	-9.66313	-10.5985	-13.7288	-13.2544	-8.48781	-6.97329	-6.5021	-8.50983	-9.00021	-8.22717	-8.35857	-8.07414	-5.7567	-3.90325	-10.0884	-6.18334	-6.30954	-8.05571	-9.67413
	4.25	0	0.5	-10.354	-8.85098	-12.6849	-9.51624	-10.4237	-13.5115	-13.0721	-8.36375	-6.86986	-6.41217	-8.38308	-8.86373	-8.10944	-8.28573	-8.00032	-5.68945	-3.83708	-9.94081	-6.08236	-6.19286
	4.25	0	1	-9.79286	-8.3615	-12.049	-9.00213	-9.84456	-12.8059	-12.435	-7.91608	-6.49056	-6.06861	-7.93074	-8.47479	-7.70145	-7.94548	-7.66034	-5.40835	-3.57207	-9.40913	-5.74923	-5.85176	-7.59551	-9.05044
	4.25	0	1.5	-8.75093	-7.4464	-10.8813	-8.03638	-8.79802	-11.5657	-11.2305	-7.04837	-5.74858	-5.37712	-7.06402	-7.68516	-6.92396	-7.16738	-6.89033	-4.77881	-2.96325	-8.38358	-5.06005	-5.15848
	4.25	0	2	-7.31388	-6.18661	-9.25687	-6.70883	-7.37438	-9.87408	-9.53867	-5.82928	-4.71018	-4.39794	-5.85591	-6.57798	-5.82806	-5.9898	-5.72562	-3.84554	-2.06706	-6.95385	-4.06107	-4.15635	-5.8021	-6.95276
	4.25	0	2.5	-5.72357	-4.80662	-7.4408	-5.25885	-5.80334	-7.99191	-7.64486	-4.48192	-3.57895	-3.32768	-4.52562	-5.31977	-4.5852	-4.63481	-4.40273	-2.84582	-1.10409	-5.38687	-3.01201	-3.10113
	4.25	0	3	-4.23783	-3.53401	-5.71347	-3.91542	-4.31901	-6.22234	-5.89229	-3.2423	-2.5567	-2.36042	-3.29912	-4.10986	-3.3918	-3.38045	-3.17207	-2.0471	-0.34699	-3.94564	-2.18142	-2.25409	-3.56403	-4.26508
	4.25	0	3.5	-3.01702	-2.49994	-4.24034	-2.80127	-3.08294	-4.71529	-4.48011	-2.24911	-1.75128	-1.60068	-2.30885	-3.06033	-2.35138	-2.35972	-2.17594	-1.51678	0.13856	-2.77678	-1.61755	-1.67105
	4.25	0	4	-2.09915	-1.73403	-3.08641	-1.9459	-2.15404	-3.50128	-3.38991	-1.52505	-1.17709	-1.06322	-1.58118	-2.20857	-1.5258	-1.6121	-1.43982	-1.18552	0.41682	-1.91457	-1.24406	-1.29817	-2.05594	-2.41639
	4.25	0.5	0	-10.3668	-8.86278	-12.7219	-9.52872	-10.4382	-13.5447	-13.0809	-8.37588	-6.88086	-6.42263	-8.39473	-8.87484	-8.11932	-8.29736	-8.01091	-5.70074	-3.8465	-9.95328	-6.09254	-6.20479
	4.25	0.5	0.5	-10.1896	-8.70866	-12.5164	-9.36739	-10.2527	-13.3163	-12.8774	-8.23721	-6.76402	-6.31907	-8.25431	-8.75004	-7.99351	-8.20194	-7.9131	-5.62295	-3.77131	-9.78856	-5.99727	-6.1064
	4.25	0.5	1	-9.60129	-8.19459	-11.848	-8.82635	-9.65084	-12.5905	-12.1991	-7.76031	-6.35856	-5.94841	-7.77485	-8.32677	-7.56594	-7.81051	-7.52764	-5.29942	-3.46512	-9.2243	-5.62615	-5.73184
	4.25	0.5	1.5	-8.5462	-7.26915	-10.6593	-7.85066	-8.59287	-11.3437	-10.9716	-6.87697	-5.60394	-5.24233	-6.89427	-7.53308	-6.7735	-7.00799	-6.73008	-4.64894	-2.83965	-8.18479	-4.91689	-5.01678
	4.25	0.5	2	-7.12511	-6.02479	-9.04387	-6.54068	-7.18511	-9.67092	-9.30343	-5.67062	-4.57777	-4.27303	-5.69907	-6.43851	-5.68408	-5.83067	-5.57299	-3.72896	-1.95241	-6.77313	-3.93809	-4.03332
	4.25	0.5	2.5	-5.57341	-4.6778	-7.26353	-5.12467	-5.65181	-7.82736	-7.46884	-4.35738	-3.47508	-3.22923	-4.40132	-5.20555	-4.46383	-4.51287	-4.28061	-2.76292	-1.02199	-5.24441	-2.92488	-3.01224
	4.25	0.5	3	-4.13108	-3.44153	-5.58269	-3.81744	-4.21055	-6.10253	-5.77003	-3.15578	-2.48395	-2.29153	-3.2113	-4.01126	-3.29816	-3.29178	-3.08469	-2.00088	-0.30039	-3.8444	-2.13086	-2.20365
	4.25	0.5	3.5	-2.94586	-2.43847	-4.15147	-2.73424	-3.01112	-4.63401	-4.3881	-2.19292	-1.70431	-1.55659	-2.25122	-2.99637	-2.28788	-2.30414	-2.11782	-1.48698	0.16746	-2.71004	-1.58399	-1.63929
	4.25	0.5	4	-2.05369	-1.69563	-3.02828	-1.90275	-2.10868	-3.44674	-3.31608	-1.49009	-1.14876	-1.03727	-1.54548	-2.16275	-1.48281	-1.57396	-1.40451	-1.16689	0.43365	-1.87309	-1.22309	-1.27854
	4.25	1	0	-9.8403	-8.40475	-12.1634	-9.04807	-9.89396	-12.922	-12.4718	-7.96114	-6.53109	-6.10983	-7.97506	-8.49929	-7.73857	-7.97994	-7.69786	-5.44999	-3.60893	-9.45688	-5.7899	-5.89949	-7.61888	-9.08289
	4.25	1	0.5	-9.63769	-8.22667	-11.9291	-8.85993	-9.69038	-12.6672	-12.2369	-7.79455	-6.3887	-5.98026	-7.80898	-8.35091	-7.587	-7.83806	-7.55736	-5.33499	-3.49742	-9.25991	-5.65776	-5.76442
	4.25	1	1	-9.00486	-7.67179	-11.2067	-8.27459	-9.05517	-11.8968	-11.4982	-7.26686	-5.93796	-5.56201	-7.28344	-7.87933	-7.11705	-7.37041	-7.08742	-4.95136	-3.12747	-8.64012	-5.23963	-5.34332	-7.03496	-8.38543
	4.25	1	1.5	-7.94524	-6.74498	-9.9988	-7.30004	-7.99611	-10.6502	-10.252	-6.37112	-5.17495	-4.8424	-6.39382	-7.07484	-6.31482	-6.51623	-6.24916	-4.27284	-2.47605	-7.59498	-4.512	-4.60963
	4.25	1	2	-6.58873	-5.56103	-8.43729	-6.05614	-6.65016	-9.05391	-8.66139	-5.21949	-4.1991	-3.91695	-5.25284	-6.02479	-5.26189	-5.37807	-5.13276	-3.39868	-1.63035	-6.25352	-3.58999	-3.68202	-5.26987	-6.29337
	4.25	1	2.5	-5.15108	-4.31372	-6.77024	-4.74281	-5.22663	-7.33938	-6.97488	-4.00735	-3.18285	-2.95367	-4.05237	-4.85217	-4.11807	-4.16105	-3.93289	-2.53879	-0.80106	-4.84037	-2.68845	-2.77217
	4.25	1	3	-3.82998	-3.18191	-5.22299	-3.54008	-3.90544	-5.74903	-5.41662	-2.912	-2.28086	-2.10045	-2.96522	-3.75129	-3.04219	-3.04662	-2.8368	-1.86354	-0.16456	-3.55909	-1.98283	-2.0541	-3.27447	-3.9074
	4.25	1	3.5	-2.74445	-2.26663	-3.90812	-2.54505	-2.80831	-4.38751	-4.12671	-2.03416	-1.57403	-1.43508	-2.08976	-2.81375	-2.10469	-2.13876	-1.95536	-1.40863	0.24074	-2.52259	-1.49375	-1.55231
	4.25	1	4	-1.92511	-1.5885	-2.86777	-1.78122	-1.98028	-3.27852	-3.11736	-1.39161	-1.07058	-0.96616	-1.44564	-2.0376	-1.36236	-1.47379	-1.30522	-1.11574	0.47658	-1.75672	-1.1624	-1.22328	-1.93557	-2.2824
	4.25	1.5	0	-8.84037	-7.53084	-11.0599	-8.12545	-8.88397	-11.7589	-11.304	-7.1346	-5.82849	-5.46291	-7.15164	-7.75172	-7.00268	-7.23762	-6.96259	-4.85534	-3.03295	-8.4848	-5.13724	-5.24093
	4.25	1.5	0.5	-8.62937	-7.34395	-10.817	-7.92717	-8.67862	-11.4854	-11.063	-6.95576	-5.6748	-5.32101	-6.97519	-7.58758	-6.83152	-7.06996	-6.79672	-4.72728	-2.91045	-8.2738	-4.99295	-5.09521
	4.25	1.5	1	-7.999	-6.79016	-10.095	-7.34308	-8.05677	-10.7013	-10.3271	-6.42053	-5.21783	-4.89285	-6.44592	-7.0986	-6.34888	-6.55559	-6.28871	-4.32198	-2.52104	-7.64832	-4.5585	-4.65602
	4.25	1.5	1.5	-7.00199	-5.92143	-8.94782	-6.43197	-7.06259	-9.51911	-9.14989	-5.57369	-4.50075	-4.21216	-5.60708	-6.33413	-5.58375	-5.72697	-5.47112	-3.67314	-1.89448	-6.66629	-3.87572	-3.96844
	4.25	1.5	2	-5.78281	-4.86302	-7.52546	-5.3213	-5.84734	-8.08724	-7.71657	-4.54259	-3.63316	-3.38611	-4.58446	-5.37366	-4.62301	-4.6944	-4.46073	-2.91668	-1.16349	-5.46925	-3.08397	-3.16968
	4.25	1.5	2.5	-4.52665	-3.77789	-6.04974	-4.17409	-4.59767	-6.58927	-6.23964	-3.49157	-2.75707	-2.55427	-3.54046	-4.32658	-3.6144	-3.63609	-3.41384	-2.21726	-0.49105	-4.24216	-2.35235	-2.42907
	4.25	1.5	3	-3.38421	-2.80357	-4.70027	-3.13017	-3.45468	-5.20133	-4.88356	-2.55266	-1.98878	-1.82761	-2.60591	-3.37071	-2.65483	-2.67401	-2.47455	-1.67446	0.01314	-3.14014	-1.77687	-1.84331
	4.25	1.5	3.5	-2.44598	-2.01762	-3.55064	-2.26648	-2.50801	-3.99712	-3.74224	-1.80036	-1.38851	-1.26376	-1.85487	-2.53433	-1.84019	-1.90059	-1.7176	-1.29095	0.34487	-2.24852	-1.36059	-1.42032
	4.25	1.5	4	-1.73514	-1.4336	-2.62879	-1.60268	-1.7897	-3.00784	-2.83951	-1.24757	-0.96005	-0.867	-1.30107	-1.85134	-1.1825	-1.32305	-1.16188	-1.04703	0.52698	-1.58705	-1.079	-1.14525
	4.25	2	0	-7.44177	-6.31374	-9.47264	-6.83976	-7.48799	-10.1077	-9.66247	-5.95511	-4.83191	-4.53095	-5.98636	-6.68711	-5.92972	-6.09712	-5.84257	-3.97521	-2.18495	-7.12048	-4.19384	-4.28719	-5.89148	-7.01488
	4.25	2	0.5	-7.2495	-6.14385	-9.25387	-6.65948	-7.30361	-9.85344	-9.44278	-5.79057	-4.69167	-4.40042	-5.82496	-6.52586	-5.77962	-5.93303	-5.68017	-3.85087	-2.06504	-6.92674	-4.06095	-4.15473
	4.25	2	1	-6.68988	-5.65457	-8.61631	-6.14382	-6.75661	-9.14617	-8.78884	-5.31362	-4.28862	-4.02074	-5.35531	-6.0848	-5.34281	-5.45911	-5.21144	-3.48798	-1.71563	-6.37084	-3.67937	-3.77008	-5.33914	-6.39897
	4.25	2	1.5	-5.8355	-4.91509	-7.62716	-5.36864	-5.90494	-8.1237	-7.78336	-4.59069	-3.68318	-3.44422	-4.63986	-5.40282	-4.67116	-4.73259	-4.50181	-2.95997	-1.20915	-5.53367	-3.12901	-3.21281
	4.25	2	2	-4.82123	-4.04084	-6.42478	-4.44825	-4.88705	-6.92618	-6.5883	-3.74104	-2.97546	-2.76911	-3.79517	-4.57801	-3.85653	-3.87993	-3.66219	-2.39722	-0.66808	-4.54499	-2.5426	-2.61656	-3.98855	-4.74865
	4.25	2	2.5	-3.79286	-3.15859	-5.1924	-3.50818	-3.85838	-5.69308	-5.36851	-2.89147	-2.27364	-2.10237	-2.94762	-3.71426	-3.00998	-3.02087	-2.81268	-1.87657	-0.17431	-3.54819	-1.99515	-2.06123
	4.25	2	3	-2.86318	-2.37104	-4.07022	-2.65291	-2.92751	-4.53747	-4.2487	-2.1374	-1.662	-1.5244	-2.19379	-2.91965	-2.20204	-2.24418	-2.05797	-1.48457	0.17858	-2.65692	-1.56832	-1.62845	-2.6036	-3.08213
	4.25	2	3.5	-2.09803	-1.73422	-3.11049	-1.9428	-2.15653	-3.51882	-3.29024	-1.53168	-1.18301	-1.0763	-1.58717	-2.19988	-1.52398	-1.62374	-1.44764	-1.17119	0.43882	-1.93347	-1.22034	-1.28137
	4.25	2	4	-1.51372	-1.25702	-2.33301	-1.39536	-1.56595	-2.67434	-2.52181	-1.08279	-0.83832	-0.75966	-1.13669	-1.63024	-0.97112	-1.15211	-0.99853	-0.96879	0.57735	-1.39261	-0.98337	-1.05537	-1.65293	-1.9498
	4.25	2.5	0	-5.89217	-4.97387	-7.67848	-5.42364	-5.94482	-8.24845	-7.84118	-4.64932	-3.74028	-3.50235	-4.69726	-5.45687	-4.71142	-4.7933	-4.56414	-3.03768	-1.27614	-5.61906	-3.20384	-3.28683
	4.25	2.5	0.5	-5.7358	-4.83865	-7.50193	-5.2805	-5.79499	-8.04448	-7.65999	-4.51632	-3.6302	-3.39929	-4.56754	-5.33041	-4.58956	-4.66204	-4.43127	-2.94068	-1.18487	-5.46381	-3.10313	-3.1849
	4.25	2.5	1	-5.28878	-4.45435	-6.9921	-4.87514	-5.35836	-7.48009	-7.13673	-4.13864	-3.31862	-3.10516	-4.19697	-4.95794	-4.24042	-4.27625	-4.05556	-2.67719	-0.93712	-5.0249	-2.83127	-2.90738
	4.25	2.5	1.5	-4.62215	-3.88367	-6.20897	-4.27293	-4.69176	-6.66797	-6.35727	-3.58146	-2.85981	-2.66844	-3.6453	-4.41471	-3.7095	-3.71177	-3.50242	-2.32018	-0.60076	-4.37599	-2.4637	-2.53179
	4.25	2.5	2	-3.842	-3.2162	-5.26081	-3.5627	-3.90418	-5.7251	-5.43785	-2.93822	-2.33013	-2.16394	-3.00297	-3.7718	-3.05174	-3.05749	-2.86282	-1.94541	-0.24899	-3.61914	-2.06768	-2.12545
	4.25	2.5	2.5	-3.055	-2.54572	-4.28719	-2.83668	-3.11285	-4.7523	-4.48536	-2.2991	-1.80727	-1.66794	-2.36147	-3.08802	-2.37445	-2.40587	-2.22077	-1.60264	0.06528	-2.85944	-1.6973	-1.74989
	4.25	2.5	3	-2.34141	-1.9453	-3.39799	-2.172	-2.39802	-3.83272	-3.59559	-1.73001	-1.34984	-1.23714	-1.78928	-2.42551	-1.74439	-1.82683	-1.64579	-1.30301	0.32535	-2.17878	-1.36382	-1.42005
	4.25	2.5	3.5	-1.74879	-1.45499	-2.63633	-1.61626	-1.80215	-3.01179	-2.82675	-1.26819	-0.98773	-0.90065	-1.32472	-1.86331	-1.19265	-1.34562	-1.18346	-1.08372	0.49071	-1.62216	-1.11179	-1.17696
	4.25	2.5	4	-1.28915	-1.08164	-2.01569	-1.18508	-1.33826	-2.32327	-2.19218	-0.9199	-0.72254	-0.65939	-0.97427	-1.38754	-0.74765	-0.97936	-0.83913	-0.89191	0.61628	-1.20016	-0.88666	-0.96745
	4.25	3	0	-4.44674	-3.73558	-5.98137	-4.10582	-4.49898	-6.50523	-6.1261	-3.4485	-2.75105	-2.56854	-3.50764	-4.25887	-3.55471	-3.58523	-3.36731	-2.26732	-0.53754	-4.23166	-2.39586	-2.46415	-3.7357	-4.41405
	4.25	3	0.5	-4.3314	-3.63894	-5.84347	-4.00338	-4.38728	-6.35165	-5.99151	-3.35225	-2.6745	-2.49676	-3.41408	-4.16228	-3.46089	-3.48276	-3.2722	-2.21528	-0.4912	-4.11937	-2.3427	-2.40941
	4.25	3	1	-4.0058	-3.36521	-5.45289	-3.71235	-4.06686	-5.92644	-5.61516	-3.08248	-2.45864	-2.29336	-3.14958	-3.90433	-3.19067	-3.2042	-3.00513	-2.06281	-0.35609	-3.8036	-2.18582	-2.24474	-3.42697	-4.04174
	4.25	3	1.5	-3.52588	-2.95954	-4.86625	-3.27745	-3.58514	-5.30964	-5.06374	-2.68953	-2.14128	-1.99271	-2.7593	-3.50686	-2.78061	-2.79702	-2.61379	-1.85279	-0.16876	-3.33903	-1.96372	-2.01163
	4.25	3	2	-2.96563	-2.48445	-4.16257	-2.76051	-3.0184	-4.59256	-4.39764	-2.23708	-1.77392	-1.64424	-2.30494	-2.99393	-2.30447	-2.34026	-2.15484	-1.60483	0.05436	-2.79724	-1.69939	-1.74187	-2.69526	-3.14199
	4.25	3	2.5	-2.39597	-2.00366	-3.43696	-2.22707	-2.4458	-3.85537	-3.67865	-1.7836	-1.40785	-1.29834	-1.84716	-2.46599	-1.78944	-1.87297	-1.69614	-1.38192	0.24629	-2.25061	-1.44798	-1.49403
	4.25	3	3	-1.87274	-1.56767	-2.76815	-1.73372	-1.9232	-3.15579	-2.99126	-1.37384	-1.0828	-0.99398	-1.43336	-1.97711	-1.30472	-1.44622	-1.28477	-1.18098	0.40466	-1.75609	-1.21688	-1.27418	-1.92402	-2.25268
	4.25	3	3.5	-1.43065	-1.20497	-2.19094	-1.31745	-1.48044	-2.52513	-2.38569	-1.03468	-0.81997	-0.75184	-1.09124	-1.52987	-0.88201	-1.09512	-0.9493	-0.98789	0.54241	-1.34549	-0.99126	-1.06296
	4.25	3	4	-1.08032	-0.922	-1.71384	-0.99066	-1.12736	-1.98556	-1.87264	-0.77229	-0.62188	-0.57322	-0.82677	-1.15889	-0.53204	-0.82554	-0.69812	-0.82297	0.63671	-1.0265	-0.80159	-0.89094	-1.352	-1.58983
	4.25	3.5	0	-3.25233	-2.72826	-4.54523	-3.01516	-3.30185	-5.02837	-4.67117	-2.47884	-1.97015	-1.8339	-2.54312	-3.25444	-2.53758	-2.58577	-2.39782	-1.75853	-0.07172	-3.09872	-1.84933	-1.90346
	4.25	3.5	0.5	-3.17496	-2.66448	-4.43828	-2.94639	-3.22499	-4.91621	-4.58283	-2.41624	-1.92156	-1.78864	-2.4818	-3.19029	-2.47228	-2.52015	-2.33481	-1.73075	-0.04994	-3.02332	-1.82065	-1.87254
	4.25	3.5	1	-2.95654	-2.48331	-4.14544	-2.74935	-3.00663	-4.60279	-4.33841	-2.24053	-1.78389	-1.65985	-2.3082	-2.9913	-2.28771	-2.33844	-2.15676	-1.64558	0.01957	-2.81151	-1.73295	-1.7778
	4.25	3.5	1.5	-2.63261	-2.21275	-3.72415	-2.45092	-2.68067	-4.14665	-3.9709	-1.98232	-1.57934	-1.46741	-2.05001	-2.67785	-2.00262	-2.07246	-1.89331	-1.51237	0.13046	-2.49929	-1.58879	-1.62858
	4.25	3.5	2	-2.24893	-1.89191	-3.22941	-2.09112	-2.29502	-3.61755	-3.50475	-1.67963	-1.33865	-1.2404	-1.74466	-2.32592	-1.64693	-1.75345	-1.58639	-1.38624	0.22865	-2.13234	-1.44398	-1.48577
	4.25	3.5	2.5	-1.85142	-1.56174	-2.71582	-1.71496	-1.89858	-3.07476	-2.97476	-1.3694	-1.09372	-1.01026	-1.43084	-1.94619	-1.27923	-1.43198	-1.27341	-1.21747	0.36344	-1.75681	-1.25052	-1.30108
	4.25	3.5	3	-1.47903	-1.25586	-2.2322	-1.36312	-1.52843	-2.55811	-2.44975	-1.08256	-0.8706	-0.8029	-1.14096	-1.56595	-0.91914	-1.13796	-0.9929	-1.06141	0.47382	-1.41018	-1.0656	-1.13298
	4.25	3.5	3.5	-1.15762	-0.99461	-1.80466	-1.06216	-1.20669	-2.08665	-1.97943	-0.83906	-0.68432	-0.63277	-0.8952	-1.23318	-0.60348	-0.89035	-0.76077	-0.89929	0.57568	-1.11451	-0.88151	-0.96475
	4.25	3.5	4	-0.89674	-0.78408	-1.4409	-0.8219	-0.94251	-1.67204	-1.57304	-0.64532	-0.5383	-0.50185	-0.6993	-0.94875	-0.33904	-0.69237	-0.58202	-0.7385	0.66236	-0.87637	-0.70438	-0.79914
	4.25	4	0	-2.35096	-1.98202	-3.39428	-2.18316	-2.39772	-3.82116	-3.51825	-1.76826	-1.41333	-1.31565	-1.83331	-2.42115	-1.7445	-1.8549	-1.67982	-1.4134	0.21575	-2.25268	-1.46513	-1.51678	-2.28492	-2.65899
	4.25	4	0.5	-2.30214	-1.94184	-3.31881	-2.13824	-2.34823	-3.74458	-3.4648	-1.73025	-1.38405	-1.28865	-1.7954	-2.37207	-1.69864	-1.81447	-1.64061	-1.40209	0.22231	-2.205	-1.45471	-1.50459
	4.25	4	1	-2.16254	-1.82687	-3.1156	-2.00865	-2.20755	-3.52788	-3.31321	-1.62176	-1.3003	-1.21084	-1.68669	-2.23741	-1.56496	-1.69659	-1.52868	-1.36689	0.24386	-2.07041	-1.4136	-1.4616	-2.14987	-2.49216
	4.25	4	1.5	-1.951	-1.65279	-2.82864	-1.81009	-1.99606	-3.20716	-3.07242	-1.45785	-1.17344	-1.09212	-1.52156	-2.03385	-1.36594	-1.51844	-1.35998	-1.29995	0.28969	-1.86983	-1.3375	-1.385
	4.25	4	2	-1.69433	-1.44247	-2.49227	-1.56773	-1.74128	-2.82798	-2.74731	-1.25974	-1.02041	-0.94845	-1.32139	-1.77181	-1.11848	-1.31391	-1.16249	-1.19648	0.36498	-1.6298	-1.21417	-1.26872	-1.81512	-2.11653
	4.25	4	2.5	-1.42246	-1.22097	-2.13591	-1.31088	-1.47214	-2.43296	-2.36303	-1.05116	-0.86013	-0.79867	-1.11056	-1.49799	-0.85542	-1.10097	-0.95939	-1.086	0.43643	-1.37797	-1.08552	-1.15228
	4.25	4	3	-1.16255	-1.01009	-1.78941	-1.06722	-1.21322	-2.05235	-1.97128	-0.8535	-0.70903	-0.6592	-0.91088	-1.22875	-0.60174	-0.89934	-0.77302	-0.9352	0.53681	-1.13822	-0.91487	-0.99572	-1.42893	-1.68492
	4.25	4	3.5	-0.93317	-0.82396	-1.47273	-0.85524	-0.98144	-1.70065	-1.61303	-0.68129	-0.5777	-0.53988	-0.73653	-0.97883	-0.36917	-0.72926	-0.61766	-0.7938	0.61326	-0.92609	-0.75903	-0.85112
	4.25	4	4	-0.74233	-0.66816	-1.1948	-0.68168	-0.78541	-1.3848	-1.30017	-0.54025	-0.46979	-0.44291	-0.59262	-0.76731	-0.17324	-0.58977	-0.49062	-0.64789	0.68253	-0.74799	-0.61181	-0.7054	-1.10774	-1.28653
	4.25	4.5	0	-1.71167	-1.46194	-2.51876	-1.58467	-1.75524	-2.88081	-2.64431	-1.28094	-1.04212	-0.97732	-1.3445	-1.79049	-1.13732	-1.33937	-1.1904	-1.20087	0.35814	-1.66116	-1.21342	-1.27808
	4.25	4.5	0.5	-1.68061	-1.43676	-2.47243	-1.55546	-1.72431	-2.83087	-2.61212	-1.25748	-1.02448	-0.9609	-1.32076	-1.76067	-1.10631	-1.31423	-1.16584	-1.19268	0.36228	-1.63197	-1.2049	-1.26799
	4.25	4.5	1	-1.59076	-1.36413	-2.34457	-1.4709	-1.63543	-2.68796	-2.51486	-1.18945	-0.97343	-0.91312	-1.25194	-1.66363	-1.01608	-1.24088	-1.09638	-1.16392	0.37873	-1.54845	-1.17041	-1.23466
	4.25	4.5	1.5	-1.45214	-1.25255	-2.1565	-1.34049	-1.49917	-2.46944	-2.34996	-1.08428	-0.89459	-0.83892	-1.14553	-1.51894	-0.87723	-1.13359	-0.99302	-1.11443	0.40691	-1.42105	-1.11243	-1.18039
	4.25	4.5	2	-1.28101	-1.11508	-1.92688	-1.17971	-1.33071	-2.20102	-2.12042	-0.95424	-0.79694	-0.74701	-1.01401	-1.34429	-0.71156	-0.99896	-0.86704	-1.02842	0.46174	-1.26419	-1.01517	-1.08905
	4.25	4.5	2.5	-1.09671	-0.96667	-1.67571	-1.00747	-1.14758	-1.91315	-1.84563	-0.81447	-0.69134	-0.64835	-0.87253	-1.14745	-0.52469	-0.86109	-0.73997	-0.9299	0.51864	-1.09431	-0.90298	-0.98668
	4.25	4.5	3	-0.9172	-0.82098	-1.42431	-0.84142	-0.96635	-1.63109	-1.56037	-0.6791	-0.58794	-0.55295	-0.73508	-0.95135	-0.34433	-0.7284	-0.61757	-0.80898	0.58356	-0.92685	-0.7738	-0.8644
	4.25	4.5	3.5	-0.75515	-0.68766	-1.18841	-0.69351	-0.79961	-1.36827	-1.29327	-0.55803	-0.49397	-0.4672	-0.61118	-0.7694	-0.1806	-0.60383	-0.51	-0.67296	0.65261	-0.77301	-0.63438	-0.72804
	4.25	4.5	4	-0.61662	-0.57159	-0.97701	-0.56846	-0.65468	-1.13075	-1.05661	-0.45573	-0.41285	-0.3932	-0.50491	-0.61548	-0.03874	-0.50038	-0.4205	-0.54496	0.70682	-0.63874	-0.5096	-0.59864
	4.25	5	0	-1.26916	-1.10853	-1.89205	-1.17077	-1.31071	-2.18576	-1.9934	-0.95392	-0.80067	-0.76267	-1.01592	-1.31979	-0.69162	-0.99993	-0.87234	-1.02339	0.45027	-1.26166	-1.00477	-1.08713	-1.52423	-1.7666
	4.25	5	0.5	-1.24852	-1.09228	-1.86397	-1.15155	-1.29085	-2.15236	-1.97196	-0.93847	-0.78949	-0.75187	-1.0002	-1.2958	-0.67207	-0.98273	-0.8575	-1.00885	0.46057	-1.24317	-0.98883	-1.07157
	4.25	5	1	-1.18872	-1.04511	-1.78253	-1.0959	-1.23312	-2.05508	-1.9046	-0.89359	-0.75691	-0.72038	-0.95455	-1.23272	-0.61194	-0.93669	-0.81436	-0.98115	0.47523	-1.18946	-0.95789	-1.04164	-1.4646	-1.70243
	4.25	5	1.5	-1.0962	-0.97187	-1.65505	-1.00979	-1.14297	-1.90212	-1.78648	-0.82391	-0.70582	-0.67118	-0.88369	-1.13342	-0.51798	-0.8666	-0.75018	-0.93393	0.49989	-1.10555	-0.90442	-0.99062
	4.25	5	2	-0.98121	-0.88	-1.49276	-0.90298	-1.02921	-1.70869	-1.62182	-0.7371	-0.64114	-0.60935	-0.79528	-1.00858	-0.40156	-0.78288	-0.67239	-0.86381	0.53699	-0.99956	-0.8292	-0.91815	-1.3083	-1.52797
	4.25	5	2.5	-0.85596	-0.77845	-1.31133	-0.78724	-0.90289	-1.49722	-1.42664	-0.64258	-0.56911	-0.54127	-0.69862	-0.86969	-0.27622	-0.68689	-0.58756	-0.769	0.58629	-0.88167	-0.73084	-0.82282
	4.25	5	3	-0.73179	-0.67577	-1.12683	-0.67353	-0.77508	-1.28857	-1.22133	-0.54919	-0.49603	-0.4729	-0.60234	-0.73357	-0.15062	-0.59259	-0.50818	-0.65886	0.64081	-0.762	-0.61979	-0.71173	-1.11047	-1.28927
	4.25	5	3.5	-0.61699	-0.57853	-0.9512	-0.56939	-0.65472	-1.09459	-1.02539	-0.46336	-0.42675	-0.40837	-0.51268	-0.60883	-0.0329	-0.51107	-0.43004	-0.55339	0.68327	-0.64854	-0.52018	-0.60602
	4.25	5	4	-0.51594	-0.49074	-0.79187	-0.4782	-0.54742	-0.91952	-0.84891	-0.38838	-0.3643	-0.34963	-0.43278	-0.49867	0.06869	-0.43423	-0.36111	-0.453	0.71905	-0.54622	-0.42342	-0.50108	-0.9262	-1.04596

## Sheet: Iodine energy differences
				MP2	MP2	MP2	MP2	MP2	MP2	MP2	SCS-MP2	SCS-MP2	MP3	MP2.5	TPSS(-D3)	TPSS(-D3)	B3LYP(-D3)	B3LYP(-D3)	M06-2X(-D3)	M06-2X(-D3)	M06-2X(-D3)	M06-2X(-D3)	M06-2X(-D3)	CCSD(T)
	Distance	X	Z	TZVPP	TZVPP/BSSE corr.	TZVPPD	cc-pVTZ	cc-pVQZ	aug-cc-pVTZ	aug-cc-pVQZ	TZVPP	TZVPP/BSSE corr.	TZVPP	TZVPP	TZVPP	TZVPP/BSSE corr.	TZVPP	TZVPP/BSSE corr.	TZVPP	TZVPP/BSSE corr.	TZVPPD	cc-pVTZ	aug-cc-pVTZ	cc-pVTZ
	2.75	0	0	-2.24435	9.09386	-10.8406	1.94687	-6.56115	-12.1146	-14.2043	13.34	24.6658	26.4325	12.0941	23.0707	24.4062	37.856	38.8964	20.119	23.0612	63.742	20.5078	20.0767	14.7158
	2.75	0	1	-2.48048	8.18481	-10.1504	0.99402	-6.80325	-12.215	-13.5291	12.0057	22.6626	23.9568	10.7382	17.1704	18.4522	28.5887	29.5186	19.1601	22.0308	52.9178	19.5279	18.8986	13.4897
	2.75	0	2	-1.17898	6.93682	-7.60202	1.6097	-4.37157	-9.52487	-10.3736	9.51466	17.6057	17.87	8.34552	11.8041	12.9555	18.0982	18.8048	14.1074	16.7879	36.5686	14.3107	13.6026	10.347
	2.75	0	3	0.27643	5.06378	-4.2228	1.98345	-1.39604	-5.76023	-5.90699	5.99727	10.7186	10.0144	5.1454	6.89379	7.84557	7.98226	8.41789	7.49484	9.81453	15.7904	7.53799	7.00403	5.84647
	2.75	0	4	0.26856	2.38792	-2.64146	0.96067	-0.27995	-3.79995	-3.47245	2.71043	4.77002	4.25263	2.26059	1.90072	2.71309	1.95638	2.23708	4.42589	6.4374	2.75075	4.31678	3.96351	2.14522
	2.75	1	0	-2.69441	7.94293	-10.4004	0.80294	-6.95866	-12.5605	-13.823	11.8588	22.4938	23.9087	10.6071	16.8409	18.1069	28.3119	29.25	18.9739	21.8727	52.8246	19.3543	18.7255	13.4261
	2.75	1	1	-2.4498	7.39201	-9.63685	0.71265	-6.37417	-11.8675	-12.8337	10.8483	20.6929	21.7058	9.62798	14.4264	15.7074	23.7691	24.6553	17.5561	20.3924	46.4669	17.8497	17.1296	12.2589
	2.75	1	2	-0.46945	6.89217	-6.15842	2.16608	-3.36682	-8.29731	-8.85312	9.05929	16.4071	16.2809	7.90572	11.294	12.4078	16.6282	17.3044	13.0577	15.711	32.733	13.2699	12.5218	9.57042
	2.75	1	3	0.35183	4.65059	-3.76171	1.84398	-1.1401	-5.45485	-5.37825	5.45587	9.69911	8.92628	4.63905	6.0454	7.00228	6.94328	7.39105	7.02211	9.31158	13.7343	7.05585	6.51421	5.16071
	2.75	1	4	0.31495	2.23646	-2.52747	0.94602	-0.17276	-3.60905	-3.20494	2.53957	4.40602	3.91812	2.11653	1.64829	2.4494	1.7544	2.04064	4.3329	6.3173	2.56235	4.21136	3.90564	1.93631
	2.75	2	0	-1.15991	6.95008	-7.37479	1.64893	-4.37268	-9.58711	-10.1374	9.6121	17.7233	17.946	8.39303	12.3442	13.5373	18.8757	19.6427	14.4947	17.238	37.1302	14.7218	13.965	10.4151
	2.75	2	1	-0.92954	6.37997	-7.01403	1.58971	-3.72534	-8.85297	-9.48054	8.60797	15.8843	15.8321	7.45126	10.694	11.8118	15.7103	16.3724	12.1428	14.8096	31.7415	12.2918	11.6527	9.19348
	2.75	2	2	0.09143	5.45072	-4.6091	1.99206	-1.82275	-6.39884	-6.53793	6.6357	11.9464	11.2477	5.66957	7.94569	8.96312	10.0249	10.557	8.56392	11.0036	19.7593	8.62781	8.06947	6.60034
	2.75	2	3	0.34569	3.45156	-3.11037	1.38501	-0.59472	-4.66098	-4.35486	3.9333	6.98222	6.2436	3.29464	3.79404	4.67635	3.86732	4.24204	5.53663	7.70116	7.52714	5.46773	5.04972	3.4259
	2.75	2	4	0.38863	1.81086	-2.12093	0.87934	0.06686	-2.91336	-2.51746	2.03868	3.41581	3.02877	1.7087	1.01792	1.80525	1.35557	1.61862	3.78487	5.69697	1.65289	3.66281	3.46833	1.40497
	2.75	3	0	0.18731	4.96366	-4.08144	1.85809	-1.48649	-6.10855	-6.02365	6.0039	10.7383	9.91379	5.05055	6.97489	7.96407	8.49154	8.98935	7.7251	10.1409	16.6201	7.79228	7.22456	5.78743
	2.75	3	1	0.21229	4.50753	-3.89697	1.74175	-1.18571	-5.47459	-5.40907	5.30576	9.54234	8.69314	4.45272	6.02864	6.97243	6.6142	7.05048	6.7356	9.07948	12.7899	6.74438	6.26978	5.06535
	2.75	3	2	0.24203	3.27961	-3.17277	1.28905	-0.62613	-4.55726	-4.23448	3.7418	6.71795	5.97206	3.10704	3.42946	4.3097	3.03006	3.38223	5.19786	7.39597	5.63444	5.13322	4.75261	3.31237
	2.75	3	3	0.28923	2.00548	-2.29331	0.85928	-0.12046	-3.38187	-2.96352	2.29851	3.96309	3.49526	1.89225	1.38203	2.16937	1.57551	1.85337	4.04979	6.04562	1.92982	3.90937	3.68278	1.69562
	2.75	3	4	0.41748	1.22056	-1.36183	0.67859	0.22698	-1.934	-1.73902	1.41991	2.18992	1.99403	1.20576	0.36345	1.10243	1.07332	1.28112	2.5357	4.32728	0.67729	2.46477	2.37668	0.7828
	2.75	4	0	0.27043	2.50652	-2.66897	1.08093	-0.25531	-4.08992	-3.53377	2.8415	5.02646	4.38349	2.32696	2.20972	3.05025	2.10294	2.40818	4.58312	6.69174	3.52741	4.45964	4.14327	2.30872
	2.75	4	1	0.28179	2.20578	-2.50061	0.93351	-0.20429	-3.68317	-3.17058	2.54273	4.41648	3.86429	2.07304	1.73483	2.53801	1.7473	2.04267	4.25194	6.32262	2.35016	4.11209	3.85253	1.96811
	2.75	4	2	0.22641	1.55129	-2.01854	0.62771	-0.08968	-2.92123	-2.58988	1.82836	3.10594	2.76717	1.49679	0.73493	1.52771	1.41793	1.66686	3.39548	5.35289	0.86615	3.24521	3.11784	1.23694
	2.75	4	3	0.3262	1.07991	-1.2984	0.54905	0.14649	-2.00637	-1.77355	1.30648	2.0246	1.87621	1.10121	0.24547	0.94416	1.0289	1.24194	2.21135	4.0088	0.38876	2.12187	2.06443	0.69651
	2.75	4	4	0.43239	0.80381	-0.6656	0.5425	0.3305	-1.0962	-0.97108	0.97508	1.32636	1.27385	0.85312	0.24549	0.8999	0.83692	0.98972	1.17161	2.80419	0.36978	1.15944	1.07596	0.36953
	2.75	5	0	0.38422	1.19063	-1.34872	0.65126	0.19328	-2.05482	-1.69554	1.41425	2.19267	1.96552	1.17487	0.37667	1.13163	1.05112	1.26904	2.50215	4.36115	0.5186	2.41453	2.3252	0.79188
	2.75	5	1	0.34774	1.06299	-1.23266	0.56765	0.18378	-1.88497	-1.56813	1.27634	1.96276	1.78506	1.0664	0.29133	1.00246	0.99284	1.19743	2.14574	3.96868	0.37786	2.06541	2.00293	0.66473
	2.75	5	2	0.36529	0.86738	-0.9407	0.50607	0.23674	-1.43909	-1.23251	1.06511	1.54122	1.45722	0.91126	0.192	0.87756	0.89076	1.07247	1.44686	3.17253	0.2678	1.39162	1.34066	0.4649
	2.75	5	3	0.44619	0.73506	-0.53691	0.53902	0.35136	-0.8575	-0.79859	0.91186	1.18335	1.16288	0.80453	0.29483	0.94715	0.81622	0.96853	0.86	2.47213	0.31928	0.85029	0.77823	0.32412
	2.75	5	4	0.49142	0.63429	-0.17813	0.55139	0.42822	-0.38442	-0.34624	0.77853	0.91273	0.9136	0.70251	0.42293	1.03177	0.73255	0.84156	0.60347	2.07426	0.38883	0.63021	0.54012	0.21513
	3.25	0	0	-0.23419	6.35005	-6.01177	2.2104	-1.34303	-7.10581	-7.03152	7.59513	14.1689	14.6914	7.22863	11.8966	13.0099	12.4412	13.1749	8.95498	11.4141	19.0379	9.10055	8.80489	6.1462
	3.25	0	1	-2.72438	3.25269	-8.06139	-0.62336	-4.08181	-9.70761	-9.43515	4.46973	10.4426	10.9046	4.09011	7.60271	8.71963	8.22128	8.92249	6.18243	8.62535	14.2212	6.28095	5.85861	5.97817
	3.25	0	2	-1.73763	2.9157	-6.24527	-0.03052	-2.71075	-7.62294	-7.4718	3.65428	8.29338	8.41784	3.34011	5.08669	6.08275	5.10086	5.63549	5.64511	7.95295	9.59214	5.64551	5.21049	4.63392
	3.25	0	3	-0.51671	2.30828	-3.61938	0.59022	-1.01455	-4.62501	-4.4038	2.6257	5.40816	5.20919	2.34624	2.39974	3.28959	2.15895	2.51377	4.83069	6.87755	3.70237	4.74993	4.39798	2.77193
	3.25	0	4	0.1314	1.36369	-1.9919	0.55941	-0.11711	-2.79569	-2.53955	1.62949	2.8192	2.7146	1.423	0.57972	1.35341	1.36708	1.60487	3.37282	5.18965	1.0106	3.21871	3.06008	1.16882
	3.25	1	0	-2.89578	3.07715	-8.30764	-0.79185	-4.20413	-9.95775	-9.56881	4.31648	10.2891	10.7812	3.94272	7.42727	8.51641	8.03746	8.7393	6.01435	8.47906	14.0738	6.11655	5.69071	5.90096
	3.25	1	1	-2.43372	3.07102	-7.49919	-0.49876	-3.69845	-9.1326	-8.82147	4.15046	9.65685	10.0306	3.79843	6.53879	7.63772	7.00593	7.67014	6.0467	8.48543	12.5655	6.10745	5.65558	5.53312
	3.25	1	2	-1.42416	2.78105	-5.53839	0.13668	-2.28218	-7.06125	-6.74644	3.43298	7.62787	7.64261	3.10922	4.39267	5.36172	4.16814	4.6666	5.48561	7.75203	8.13508	5.45663	5.0024	4.18431
	3.25	1	3	-0.42243	2.08749	-3.38076	0.52492	-0.86285	-4.54319	-4.17884	2.40727	4.87768	4.68128	2.12942	2.04341	2.91452	1.85956	2.21177	4.57838	6.59932	3.15247	4.46575	4.12493	2.39954
	3.25	1	4	0.17019	1.29371	-1.89069	0.56085	-0.04333	-2.61166	-2.33349	1.53904	2.62338	2.52531	1.34775	0.50799	1.27156	1.23168	1.48073	3.16457	4.96935	0.942	3.02313	2.88858	1.0462
	3.25	2	0	-1.82494	2.79303	-6.33383	-0.12929	-2.78004	-7.89566	-7.53872	3.58523	8.20304	8.32095	3.248	4.94088	5.94683	4.89282	5.43231	5.58474	7.93451	9.34789	5.57788	5.1254	4.5885
	3.25	2	1	-1.55457	2.70165	-5.81982	0.03211	-2.37139	-7.0634	-6.8464	3.32079	7.55704	7.55156	2.99849	4.35378	5.33623	4.15054	4.65781	5.33032	7.61889	7.94498	5.30848	4.9024	4.16161
	3.25	2	2	-0.85597	2.28326	-4.19942	0.34081	-1.36955	-5.42547	-5.09233	2.66205	5.76813	5.57576	2.3599	2.7559	3.65321	2.36689	2.76807	4.81806	6.94116	4.45645	4.73126	4.36866	2.95814
	3.25	2	3	-0.12026	1.69499	-2.64353	0.55879	-0.41393	-3.64434	-3.28739	1.95071	3.72448	3.53541	1.70757	1.25845	2.06763	1.41152	1.71656	4.03755	5.97369	1.81478	3.88808	3.65177	1.68199
	3.25	2	4	0.30764	1.13876	-1.48802	0.60059	0.14474	-2.00852	-1.80927	1.35005	2.14915	2.07243	1.19004	0.34195	1.08569	1.08657	1.30981	2.60234	4.35912	0.74578	2.50142	2.42124	0.78734
	3.25	3	0	-0.72795	2.06222	-3.86066	0.33434	-1.15956	-5.27068	-4.81002	2.43974	5.19778	4.97345	2.12275	2.38409	3.25564	2.02533	2.39068	4.55665	6.65561	3.61468	4.44517	4.09049	2.58574
	3.25	3	1	-0.48588	2.02607	-3.4378	0.49232	-0.89246	-4.50352	-4.1453	2.35087	4.82339	4.57328	2.0437	2.04096	2.90304	1.83669	2.18458	4.50258	6.56201	2.83012	4.385	4.08535	2.395
	3.25	3	2	-0.10346	1.66184	-2.59314	0.55611	-0.4206	-3.4671	-3.1204	1.94938	3.67225	3.47115	1.68384	1.21212	2.0089	1.5584	1.84937	4.01542	5.96698	1.51699	3.8535	3.65488	1.69109
	3.25	3	3	0.20882	1.211	-1.67051	0.5639	0.01434	-2.39474	-2.10095	1.46004	2.42561	2.32424	1.26653	0.43784	1.19313	1.17578	1.41475	2.90959	4.71949	0.74809	2.77464	2.69469	0.95083
	3.25	3	4	0.4123	0.89353	-0.85421	0.57542	0.29928	-1.319	-1.1905	1.08514	1.54331	1.5134	0.96285	0.222	0.91843	0.91145	1.09004	1.61882	3.2783	0.52057	1.57327	1.50681	0.47853
	3.25	4	0	0.07184	1.36744	-2.09486	0.58104	-0.12047	-2.93899	-2.54611	1.61426	2.8741	2.70502	1.38843	0.73664	1.52698	1.22738	1.48388	3.38705	5.28532	0.95801	3.24171	3.09605	1.21424
	3.25	4	1	0.1387	1.26262	-1.88777	0.55071	-0.06639	-2.66329	-2.29095	1.52633	2.61445	2.47868	1.30869	0.5564	1.32017	1.21741	1.46335	3.10561	4.97006	0.75346	2.95675	2.8569	1.06891
	3.25	4	2	0.24352	1.0268	-1.40054	0.50546	0.07594	-2.07412	-1.8379	1.27742	2.02672	1.96174	1.10263	0.23522	0.97811	1.06356	1.27807	2.32824	4.10184	0.46016	2.20678	2.16661	0.74193
	3.25	4	3	0.38342	0.8425	-0.81392	0.5406	0.27246	-1.33577	-1.19326	1.05067	1.4852	1.47192	0.92767	0.20696	0.8926	0.89939	1.08039	1.44425	3.10614	0.41178	1.38582	1.33965	0.46491
	3.25	4	4	0.48085	0.71084	-0.34214	0.56715	0.40771	-0.66706	-0.58624	0.87179	1.08879	1.09019	0.78552	0.33868	0.97507	0.79279	0.93081	0.84836	2.38038	0.44717	0.85534	0.77181	0.27871
	3.25	5	0	0.38599	0.87043	-0.8393	0.56225	0.27795	-1.38078	-1.11505	1.07509	1.53921	1.48972	0.93786	0.23445	0.93468	0.90047	1.08514	1.59416	3.2971	0.39826	1.54444	1.47562	0.49215
	3.25	5	1	0.38717	0.82162	-0.74942	0.54167	0.28908	-1.25488	-1.03358	1.01831	1.43241	1.3981	0.89264	0.23109	0.92014	0.8728	1.04973	1.38137	3.05804	0.37391	1.33743	1.27887	0.43765
	3.25	5	2	0.43571	0.7461	-0.52856	0.54913	0.34906	-0.895	-0.78966	0.92885	1.22186	1.21621	0.82596	0.28874	0.94962	0.83786	0.99541	0.98756	2.59484	0.37636	0.96504	0.90837	0.34683
	3.25	5	3	0.50191	0.68093	-0.23861	0.58288	0.43019	-0.47271	-0.45385	0.84376	1.01198	1.02275	0.76233	0.39868	1.02801	0.79446	0.91766	0.7076	2.22275	0.42044	0.72406	0.64579	0.26508
	3.25	5	4	0.51842	0.60523	0.01036	0.57093	0.46674	-0.1584	-0.11846	0.7383	0.82009	0.8308	0.67461	0.48621	1.07994	0.69161	0.7894	0.57904	1.95067	0.44567	0.61199	0.52154	0.1788
	3.5	0	0	CCSD(T)/CBS calculation was not successful!
	3.5	0	1	-2.41412	2.00218	-6.56196	-0.64934	-2.98824	-8.1004	-7.59823	2.67737	7.09437	6.42285	2.00436	4.51329	5.53265	3.63522	4.21006	4.73149	5.21524	5.56605	4.635	4.25623	4.0457
	3.5	0	2	-1.52248	1.91036	-5.06692	-0.11856	-1.94928	-6.32146	-6.02058	2.33667	5.76191	4.8932	1.68536	2.8812	3.83571	2.35083	2.80103	4.64641	5.05646	3.79798	4.52937	4.19721	3.16667
	3.5	0	3	-0.39505	1.67058	-2.93635	0.47105	-0.68941	-3.83003	-3.53217	1.94365	3.97558	2.90538	1.25517	1.4223	2.24427	1.57133	1.89365	4.31501	4.56827	1.7963	4.16193	3.91154	2.00728
	3.5	0	4	0.1697	1.08202	-1.6158	0.49509	-0.00905	-2.31472	-2.07645	1.34431	2.22106	1.16355	0.666625	0.32349	1.04044	1.14148	1.36567	2.74576	2.88947	0.7076	2.60057	2.50301	0.87203
	3.5	1	0	-2.51162	1.90551	-6.74145	-0.74239	-3.05726	-8.26471	-7.66971	2.58979	7.01023	6.36119	1.92478	4.39955	5.42441	3.53431	4.10427	4.61279	5.10668	5.47191	4.5306	4.14856	4.0041
	3.5	1	1	-2.13248	1.93072	-6.13852	-0.51722	-2.68202	-7.58536	-7.09081	2.53232	6.60027	5.87483	1.87118	3.85788	4.85384	3.13466	3.68025	4.65743	5.13835	4.9453	4.55656	4.19276	3.74454
	3.5	1	2	-1.34757	1.75336	-4.64588	-0.09091	-1.70331	-5.94549	-5.51003	2.14873	5.24486	4.31254	1.48249	2.45623	3.36704	1.93597	2.35914	4.52175	4.90299	3.21596	4.38821	4.0476	2.78909
	3.5	1	3	-0.33562	1.51039	-2.77127	0.41133	-0.58786	-3.72717	-3.37408	1.78195	3.59661	2.52264	1.09351	1.14629	1.97702	1.38572	1.69769	4.04903	4.29389	1.51912	3.88764	3.65819	1.72842
	3.5	1	4	0.20461	1.04178	-1.50469	0.50384	0.05086	-2.13711	-1.89781	1.28135	2.08608	1.02246	0.613535	0.27318	1.01557	1.07142	1.29693	2.55679	2.69764	0.67899	2.43137	2.34914	0.78357
	3.5	2	0	-1.6873	1.72657	-5.29903	-0.30366	-2.06839	-6.64358	-6.15142	2.18016	5.59726	4.71671	1.5147	2.8228	3.73639	2.17497	2.62793	4.46598	4.88318	3.61542	4.33852	3.99266	3.05251
	3.5	2	1	-1.33686	1.80672	-4.72018	-0.03227	-1.70085	-5.82337	-5.481	2.17558	5.30646	4.34868	1.50591	2.46117	3.39168	1.99259	2.42115	4.54117	4.92434	3.12875	4.41969	4.11344	2.88624
	3.5	2	2	-0.73814	1.56885	-3.47655	0.21184	-0.98683	-4.49565	-4.10328	1.8554	4.13743	3.07068	1.16627	1.53859	2.38754	1.45595	1.8001	4.24946	4.53736	1.88688	4.09726	3.83988	2.07344
	3.5	2	3	-0.04959	1.28991	-2.15157	0.47914	-0.23823	-2.9451	-2.63917	1.53184	2.83788	1.74444	0.847425	0.6862	1.47417	1.22715	1.49598	3.4706	3.6643	1.00433	3.31544	3.17432	1.24096
	3.5	2	4	0.32949	0.95188	-1.15216	0.55286	0.20642	-1.6262	-1.45373	1.16133	1.75742	0.68558	0.507535	0.23296	0.94113	0.97561	1.182	2.04658	2.16711	0.61004	1.96326	1.90216	0.59928
	3.5	3	0	-0.64014	1.41861	-3.23754	0.20939	-0.83846	-4.34376	-3.90762	1.71039	3.74493	2.65104	1.00545	1.30096	2.12088	1.29799	1.61821	4.00846	4.27317	1.482	3.84555	3.61098	1.8125
	3.5	3	1	-0.37887	1.45934	-2.84597	0.38356	-0.61493	-3.73262	-3.3496	1.74662	3.55363	2.4403	1.03072	1.14927	1.96818	1.39519	1.70012	3.97983	4.21442	1.31836	3.81078	3.61376	1.72717
	3.5	3	2	-0.03877	1.25207	-2.14831	0.46302	-0.25335	-2.89246	-2.54374	1.53708	2.7927	1.69203	0.82663	0.60454	1.40068	1.30554	1.56002	3.39717	3.57818	0.84177	3.2199	3.10264	1.2392
	3.5	3	3	0.24099	0.98921	-1.33039	0.51484	0.10024	-1.95304	-1.69841	1.2309	1.94903	0.87182	0.556405	0.25773	0.98256	1.02992	1.24882	2.32666	2.4605	0.56613	2.21163	2.16223	0.71722
	3.5	3	4	0.42968	0.79775	-0.62974	0.56341	0.34234	-1.04742	-0.93029	0.98166	1.33115	0.26597	0.347825	0.24966	0.91798	0.85249	1.02338	1.28699	1.37865	0.51562	1.25675	1.18872	0.38241
	3.5	4	0	0.12204	1.07864	-1.7037	0.50936	-0.01253	-2.37217	-2.02473	1.32291	2.25056	1.14344	0.63274	0.40119	1.14903	1.08762	1.32933	2.7783	2.9304	0.59027	2.64731	2.56616	0.90273
	3.5	4	1	0.17224	1.00897	-1.51929	0.49053	0.03004	-2.17686	-1.86461	1.26296	2.07014	0.97433	0.573285	0.30637	1.04602	1.05979	1.28149	2.49766	2.64007	0.51209	2.36988	2.31629	0.79652
	3.5	4	2	0.27767	0.87088	-1.1043	0.48886	0.15825	-1.68042	-1.50164	1.10817	1.67343	0.60227	0.43997	0.17985	0.89413	0.94452	1.14455	1.83647	1.95763	0.41986	1.73676	1.70731	0.57192
	3.5	4	3	0.41609	0.76995	-0.60475	0.55152	0.32962	-1.03902	-0.94009	0.96585	1.3002	0.24288	0.329485	0.25116	0.92603	0.86096	1.02656	1.16516	1.25861	0.44466	1.12663	1.07599	0.38384
	3.5	4	4	0.5002	0.67791	-0.21183	0.57893	0.43756	-0.48994	-0.4205	0.83147	0.99922	-0.05897	0.220615	0.39329	1.0187	0.77118	0.89694	0.74321	0.80231	0.47743	0.76049	0.67411	0.24451
	3.5	5	0	0.40647	0.77762	-0.62174	0.55334	0.32571	-1.09313	-0.84748	0.97137	1.32583	0.24079	0.32363	0.26108	0.93555	0.84484	1.0182	1.25766	1.35052	0.4115	1.22548	1.15845	0.39374
	3.5	5	1	0.41702	0.75102	-0.54627	0.54953	0.34071	-0.97939	-0.79123	0.93773	1.25533	0.17711	0.297065	0.28094	0.94599	0.83257	0.99864	1.11105	1.20015	0.40704	1.08553	1.02222	0.3612
	3.5	5	2	0.46831	0.7081	-0.35653	0.57145	0.39626	-0.66809	-0.59326	0.8816	1.10785	0.04293	0.25562	0.35323	0.99933	0.81517	0.96022	0.84321	0.91847	0.42465	0.83671	0.77357	0.30301
	3.5	5	3	0.52299	0.66058	-0.11339	0.59837	0.45989	-0.32147	-0.30019	0.81522	0.94468	-0.11311	0.20494	0.45179	1.06993	0.76324	0.8825	0.65545	0.70874	0.45906	0.68114	0.59809	0.23953
	3.5	5	4	0.52886	0.59463	0.09051	0.57783	0.48247	-0.06595	-0.01826	0.72086	0.78298	-0.27638	0.12624	0.51349	1.09889	0.67581	0.76511	0.58414	0.61377	0.46902	0.61751	0.52907	0.16491
	3.75	0	0	-2.04653	1.38547	-5.40498	-0.41886	-2.25036	-6.78769	-6.1461	1.89779	5.32393	5.76831	1.86089	3.26408	4.15939	2.26739	2.74662	4.76569	6.84928	1.9386	4.49935	4.12659	3.16704
	3.75	0	1	-1.82509	1.31382	-5.0964	-0.39904	-2.04973	-6.43418	-5.90921	1.79729	4.93721	5.34574	1.76033	2.614	3.51528	1.88992	2.35026	4.46136	6.53212	1.63349	4.1938	3.88244	2.85368
	3.75	0	2	-1.09336	1.34654	-3.91223	0.02176	-1.28172	-4.99408	-4.64282	1.6887	4.1228	4.37215	1.63939	1.65196	2.50007	1.38986	1.77487	4.27547	6.26432	1.28248	4.06399	3.82273	2.25422
	3.75	0	3	-0.20758	1.2544	-2.32087	0.43883	-0.40821	-3.10171	-2.75152	1.5411	2.97542	3.07775	1.43509	0.75325	1.55271	1.30948	1.58518	3.73175	5.56541	0.92224	3.54978	3.38247	1.46401
	3.75	0	4	0.21314	0.8842	-1.26525	0.4597	0.08879	-1.86434	-1.6631	1.13573	1.77781	1.85019	1.03167	0.16273	0.90141	0.97454	1.17685	2.13191	3.81361	0.56354	2.01305	1.94865	0.64202
	3.75	1	0	-1.87748	1.26468	-5.22982	-0.44703	-2.09154	-6.55206	-5.95496	1.75062	4.89538	5.30837	1.71544	2.59139	3.47944	1.84865	2.30437	4.42321	6.50707	1.58729	4.17533	3.85771	2.8446
	3.75	1	1	-1.59796	1.29634	-4.78992	-0.29317	-1.81623	-6.01434	-5.50437	1.72914	4.62731	4.98028	1.69116	2.19682	3.09243	1.62536	2.0671	4.32789	6.39515	1.46319	4.08936	3.80521	2.63569
	3.75	1	2	-0.96432	1.24056	-3.63085	0.02256	-1.12405	-4.69447	-4.2627	1.57088	3.77198	3.97959	1.50763	1.35075	2.19551	1.25088	1.61164	4.1224	6.08015	1.1096	3.91595	3.68357	1.98628
	3.75	1	3	-0.15531	1.16416	-2.16846	0.40901	-0.32767	-2.9488	-2.62794	1.43719	2.7312	2.82668	1.33568	0.62675	1.39596	1.19726	1.47344	3.47447	5.29806	0.81063	3.30341	3.16231	1.27782
	3.75	1	4	0.25293	0.87129	-1.15019	0.48127	0.14233	-1.70946	-1.49946	1.1021	1.69416	1.76004	1.00648	0.1809	0.90041	0.94636	1.14962	1.98846	3.66678	0.56558	1.88642	1.82439	0.58752
	3.75	2	0	-1.2442	1.18738	-4.16189	-0.14639	-1.39258	-5.27304	-4.77808	1.54173	3.97564	4.21478	1.48529	1.54091	2.4032	1.27622	1.64992	4.10227	6.11192	1.10625	3.88642	3.63854	2.1543
	3.75	2	1	-0.92739	1.30615	-3.66109	0.10054	-1.10541	-4.59788	-4.21076	1.62095	3.84437	4.02615	1.54938	1.43022	2.26183	1.31791	1.68088	4.19349	6.16926	1.10744	3.99365	3.77589	2.08618
	3.75	2	2	-0.46239	1.17562	-2.73588	0.26227	-0.6145	-3.55794	-3.17366	1.46047	3.07827	3.1869	1.36225	0.83065	1.63558	1.20093	1.49597	3.77095	5.64841	0.82533	3.58345	3.41955	1.51851
	3.75	2	3	0.0578	1.0243	-1.69091	0.45289	-0.07876	-2.3377	-2.06285	1.27094	2.21048	2.27768	1.16774	0.34592	1.1091	1.08449	1.32169	2.82308	4.59794	0.63789	2.68149	2.59693	0.91904
	3.75	2	4	0.36105	0.82454	-0.85224	0.53447	0.26876	-1.28808	-1.1233	1.02687	1.46927	1.51911	0.94008	0.20596	0.91118	0.89314	1.07702	1.57267	3.21289	0.5593	1.5109	1.45188	0.46036
	3.75	3	0	-0.39592	1.07474	-2.56523	0.25624	-0.51369	-3.41351	-3.03104	1.358	2.8095	2.8955	1.24979	0.68073	1.46461	1.10934	1.38755	3.51142	5.38299	0.63417	3.3316	3.19497	1.33231
	3.75	3	1	-0.20497	1.10242	-2.27764	0.36633	-0.36325	-3.00708	-2.63586	1.39516	2.67715	2.74545	1.27024	0.59821	1.37017	1.17984	1.44606	3.39785	5.23885	0.64629	3.21772	3.09921	1.25965
	3.75	3	2	0.04109	0.96975	-1.72925	0.41298	-0.10531	-2.36485	-2.04324	1.25446	2.15405	2.21341	1.12725	0.32974	1.05382	1.07121	1.30674	2.74176	4.50868	0.51981	2.58359	2.51785	0.89633
	3.75	3	3	0.28443	0.8394	-1.01982	0.49643	0.18417	-1.55939	-1.33979	1.0696	1.6004	1.65247	0.96845	0.18955	0.90586	0.92531	1.1184	1.79927	3.4773	0.49804	1.71015	1.66653	0.54211
	3.75	3	4	0.44965	0.72985	-0.43776	0.56351	0.3815	-0.80276	-0.69543	0.90309	1.1688	1.20324	0.82644	0.29428	0.95524	0.812	0.9665	1.02894	2.5853	0.52319	1.01613	0.94249	0.3105
	3.75	4	0	0.18745	0.88411	-1.33934	0.47626	0.08926	-1.90271	-1.56846	1.1265	1.79986	1.84203	1.01474	0.23602	0.96215	0.96187	1.17826	2.1592	3.90164	0.44057	2.05179	1.99788	0.66926
	3.75	4	1	0.22084	0.83813	-1.17943	0.46509	0.12268	-1.74701	-1.47608	1.08082	1.67417	1.71792	0.96938	0.20221	0.9136	0.932	1.1342	1.93814	3.65196	0.42084	1.83571	1.79499	0.59206
	3.75	4	2	0.31667	0.76445	-0.83412	0.49013	0.23336	-1.31489	-1.19682	0.98444	1.41002	1.45561	0.88614	0.20752	0.89434	0.86673	1.05059	1.42515	3.07514	0.42077	1.35263	1.31968	0.4422
	3.75	4	3	0.45097	0.72149	-0.41704	0.56994	0.38197	-0.77688	-0.70741	0.904	1.15952	1.19867	0.82482	0.31931	0.97539	0.82931	0.98369	0.96233	2.52838	0.48009	0.94618	0.88706	0.32412
	3.75	4	4	0.51982	0.6551	-0.09475	0.59219	0.46521	-0.33567	-0.26739	0.80051	0.9284	0.95104	0.73543	0.44343	1.05639	0.75236	0.86587	0.69095	2.1277	0.50494	0.71749	0.62884	0.21966
	3.75	5	0	0.43508	0.71814	-0.43055	0.56084	0.37395	-0.83208	-0.60969	0.89904	1.16887	1.18971	0.81239	0.31435	0.97642	0.81392	0.96932	1.00496	2.58621	0.44149	0.99018	0.92172	0.32412
	3.75	5	1	0.45042	0.70532	-0.36733	0.56647	0.38975	-0.73341	-0.57096	0.88051	1.12261	1.14539	0.79791	0.33665	0.99251	0.80773	0.95887	0.91792	2.48008	0.44559	0.90864	0.84232	0.30596
	3.75	5	2	0.4998	0.68259	-0.2044	0.59398	0.4383	-0.47382	-0.40953	0.84618	1.01876	1.04434	0.77207	0.41433	1.048	0.79572	0.928	0.74963	2.2588	0.46793	0.75964	0.68804	0.26963
	3.75	5	3	0.5377	0.64161	-0.00652	0.6075	0.48184	-0.19639	-0.16199	0.78741	0.88539	0.90775	0.72272	0.49076	1.09957	0.73627	0.85009	0.62338	2.03687	0.48782	0.65562	0.56789	0.21512
	3.75	5	4	0.53508	0.58389	0.15857	0.58044	0.4938	0.01228	0.06906	0.70262	0.74889	0.76321	0.64915	0.53365	1.11191	0.65737	0.7393	0.59091	1.86042	0.48656	0.62461	0.53748	0.15154
	4.25	0	0	-0.84343	0.68182	-3.20068	0.011	-0.92434	-4.05465	-3.58025	1.18632	2.70084	3.17203	1.1643	0.67392	1.44696	1.31556	1.59999	3.91743	5.77088	-0.41428	3.49079	3.36459	1.61842
	4.25	0	1	-0.74242	0.68894	-2.99859	0.04831	-0.79412	-3.75547	-3.38455	1.13436	2.55988	2.98183	1.1197	0.57565	1.34899	1.10496	1.3901	3.64209	5.47837	-0.35869	3.30121	3.19868	1.45493
	4.25	0	2	-0.36112	0.76615	-2.30411	0.24393	-0.42162	-2.92132	-2.58591	1.12348	2.24258	2.55482	1.09685	0.37478	1.1247	0.96296	1.22714	3.10722	4.8857	-0.00109	2.89169	2.79641	1.15066
	4.25	0	3	0.02725	0.73107	-1.44839	0.34966	-0.05393	-1.95726	-1.62721	1.02278	1.70838	1.90466	0.96596	0.15522	0.87328	0.88463	1.09301	2.21798	3.91809	0.31944	2.08366	2.01099	0.70105
	4.25	0	4	0.31724	0.68236	-0.67002	0.47049	0.26235	-1.08489	-0.97352	0.89134	1.2393	1.35317	0.83521	0.20782	0.89059	0.80429	0.97657	1.23087	2.83321	0.50182	1.17233	1.11822	0.36045
	4.25	1	0	-0.75741	0.67814	-3.08047	0.03482	-0.81107	-3.83911	-3.38893	1.12175	2.5518	2.97306	1.10783	0.5836	1.34432	1.10295	1.38503	3.6329	5.47396	-0.37399	3.29299	3.1834	1.46401
	4.25	1	1	-0.61943	0.71364	-2.82127	0.11084	-0.66974	-3.51141	-3.11277	1.11857	2.44747	2.82342	1.10199	0.5061	1.26838	1.01502	1.29801	3.43407	5.25796	-0.25469	3.1458	3.04211	1.35047
	4.25	1	2	-0.29536	0.73234	-2.14392	0.23723	-0.35679	-2.76054	-2.36802	1.07388	2.09427	2.37642	1.04053	0.26858	1.03148	0.9153	1.16061	2.89469	4.66302	0.03985	2.70338	2.61135	1.0235
	4.25	1	3	0.07742	0.72549	-1.31559	0.36732	0.00196	-1.84163	-1.50922	0.9954	1.62654	1.80695	0.94218	0.15611	0.86521	0.86078	1.0706	2.04386	3.74284	0.34831	1.92457	1.8533	0.63293
	4.25	1	4	0.35729	0.6939	-0.58537	0.50118	0.30212	-0.99612	-0.83496	0.89079	1.21182	1.31624	0.83676	0.2448	0.92004	0.80861	0.97718	1.16666	2.75898	0.52568	1.12	1.05912	0.34683
	4.25	2	0	-0.42689	0.70114	-2.45776	0.17512	-0.47311	-3.09278	-2.64759	1.05977	2.18297	2.48393	1.02852	0.32777	1.08516	0.91776	1.17231	3.03967	4.82993	-0.1056	2.82104	2.72769	1.1234
	4.25	2	1	-0.29091	0.7444	-2.21734	0.25515	-0.35764	-2.7472	-2.38987	1.08535	2.11035	2.37823	1.04366	0.31417	1.05616	0.93986	1.18753	2.91099	4.68334	0.02813	2.7196	2.62889	1.05983
	4.25	2	2	-0.07258	0.70781	-1.67613	0.3004	-0.1384	-2.17753	-1.83965	1.00761	1.77319	1.97954	0.95348	0.17064	0.89212	0.86872	1.08646	2.35143	4.08057	0.20366	2.20605	2.13209	0.7601
	4.25	2	3	0.21895	0.71109	-0.98809	0.42922	0.15462	-1.45534	-1.16657	0.94473	1.42013	1.55773	0.88834	0.16248	0.88009	0.83795	1.02416	1.59756	3.26071	0.42521	1.51381	1.45368	0.47853
	4.25	2	4	0.43608	0.69278	-0.38321	0.55444	0.38385	-0.72454	-0.57201	0.86701	1.11148	1.19014	0.81311	0.31956	0.97868	0.79769	0.95127	0.98101	2.52715	0.55719	0.96643	0.89443	0.29687
	4.25	3	0	-0.03269	0.67847	-1.56732	0.30823	-0.08493	-2.09118	-1.71205	0.96555	1.663	1.84551	0.90641	0.15518	0.85934	0.82882	1.04674	2.14673	3.87651	0.18239	2.01819	1.9499	0.67835
	4.25	3	1	0.03594	0.67653	-1.41115	0.32939	-0.02512	-1.8847	-1.57342	0.95926	1.5831	1.74838	0.89216	0.13741	0.85107	0.83754	1.03661	1.97893	3.68565	0.23814	1.85592	1.797	0.61477
	4.25	3	2	0.17636	0.65754	-1.02058	0.38148	0.12359	-1.45057	-1.25565	0.90491	1.36807	1.49775	0.83705	0.14806	0.83752	0.80173	0.98715	1.53716	3.19635	0.34475	1.4426	1.40012	0.44673
	4.25	3	3	0.37994	0.68501	-0.51547	0.51896	0.32948	-0.90311	-0.73858	0.87884	1.16988	1.2587	0.81932	0.27557	0.94796	0.80646	0.96791	1.0717	2.65734	0.49659	1.0358	0.9785	0.32866
	4.25	3	4	0.50951	0.66783	-0.12401	0.59917	0.46247	-0.39573	-0.28281	0.81754	0.96795	1.01661	0.76306	0.43094	1.05779	0.76429	0.89171	0.76686	2.22654	0.56333	0.78824	0.69889	0.23783
	4.25	4	0	0.30803	0.67697	-0.73529	0.47583	0.26127	-1.16217	-0.85926	0.89073	1.24566	1.34334	0.82568	0.23784	0.91449	0.80409	0.97917	1.24559	2.87474	0.40631	1.19386	1.14221	0.37407
	4.25	4	1	0.32962	0.66529	-0.62344	0.48351	0.28461	-1.03572	-0.82105	0.8704	1.19186	1.28132	0.80547	0.25475	0.9272	0.79557	0.96348	1.12527	2.73602	0.42175	1.07856	1.03056	0.34229
	4.25	4	2	0.4222	0.67406	-0.37574	0.5488	0.37525	-0.71145	-0.63078	0.85679	1.09612	1.16808	0.79514	0.34472	0.99805	0.80262	0.95404	0.92005	2.48151	0.48673	0.90236	0.84781	0.30141
	4.25	4	3	0.52237	0.67483	-0.10449	0.6177	0.4717	-0.36743	-0.28636	0.83142	0.97589	1.02572	0.77404	0.45617	1.08318	0.78558	0.9119	0.74972	2.22173	0.5467	0.77005	0.6892	0.25599
	4.25	4	4	0.5442	0.61837	0.09173	0.60485	0.50112	-0.09827	-0.01364	0.74628	0.81674	0.84362	0.69391	0.51922	1.11329	0.69676	0.79591	0.63864	1.96906	0.53854	0.67472	0.58113	0.17879
	4.25	5	0	0.49744	0.65807	-0.12545	0.59583	0.45589	-0.41916	-0.2268	0.81268	0.96593	1.00393	0.75068	0.44681	1.07498	0.76667	0.89426	0.74321	2.21687	0.50494	0.76183	0.67947	0.24237
	4.25	5	1	0.51371	0.65732	-0.0801	0.60653	0.46931	-0.35265	-0.20217	0.80884	0.94552	0.98205	0.74788	0.46971	1.09049	0.76574	0.88807	0.72128	2.17766	0.51297	0.74454	0.66079	0.23783
	4.25	5	2	0.54676	0.64797	0.03521	0.62499	0.49876	-0.18072	-0.09385	0.79087	0.88683	0.91862	0.73269	0.51939	1.12641	0.74509	0.85558	0.66416	2.06496	0.52841	0.69877	0.60982	0.21967
	4.25	5	3	0.55748	0.6135	0.16244	0.61574	0.51419	0.0007	0.06794	0.74008	0.79324	0.81637	0.68693	0.5557	1.13865	0.69668	0.78109	0.63041	1.93008	0.52727	0.66948	0.57754	0.1788
	4.25	5	4	0.53002	0.55522	0.25409	0.56776	0.49854	0.12644	0.19705	0.65758	0.68166	0.69633	0.61318	0.54729	1.11465	0.61173	0.68485	0.59296	1.76501	0.49974	0.62254	0.54488	0.11976

## Sheet: Iodine averaged energy
	method	MP2	MP2	MP2	MP2	MP2	MP2	MP2	SCS-MP2	SCS-MP2	MP3	MP2.5	TPSS(-D3)	TPSS(-D3)	B3LYP(-D3)	B3LYP(-D3)	M06-2X(-D3)	M06-2X(-D3)	M06-2X(-D3)	M06-2X(-D3)	M06-2X(-D3)	CCSD(T)	CCSD(T)
	basis set	TZVPP	TZVPP/BSSE corr.	TZVPPD	cc-pVTZ	cc-pVQZ	aug-cc-pVTZ	aug-cc-pVQZ	TZVPP	TZVPP/BSSE corr.	TZVPP	TZVPP	TZVPP	TZVPP/BSSE corr.	TZVPP	TZVPP/BSSE corr.	TZVPP	TZVPP/BSSE corr.	TZVPPD	cc-pVTZ	aug-cc-pVTZ	cc-pVTZ	CBS extrapolation
	mean adduct formation energy	-5.208	-3.216	-7.591	-4.448	-5.673	-8.447	-8.242	-2.734	-0.764	-0.947	-3.077	-2.837	-2.036	-2.048	-1.742	-1.214	0.352	-0.494	-1.286	-1.487	-2.646	-4.725
	2.75	-0.601	3.458	-4.447	0.786	-2.052	-5.801	-5.885	4.593	8.616	8.44	3.92	5.322	6.245	7.937	8.377	7.014	9.24	14.992	7.043	6.659	4.921	0.067
	3.25	-7.88	-5.542	-10.628	-7.021	-8.341	-11.576	-11.312	-5.111	-2.798	-2.818	-5.349	-5.051	-4.212	-4.73	-4.385	-3.644	-1.672	-3.314	-3.704	-3.936	-5.039	-7.29
	3.5	-7.41	-5.681	-9.64	-6.714	-7.642	-10.467	-10.166	-5.372	-3.662	-4.668	-6.039	-5.616	-4.819	-5.44	-5.141	-3.917	-3.689	-5.207	-4.019	-4.195	-5.075	-6.566
	3.75	-6.252	-5.014	-8.076	-5.705	-6.382	-8.779	-8.486	-4.741	-3.518	-3.398	-4.825	-5.19	-4.435	-4.882	-4.625	-3.35	-1.58	-5.23	-3.477	-3.611	-4.789	-5.946
	4.25	-3.894	-3.298	-5.162	-3.588	-3.949	-5.615	-5.363	-3.042	-2.457	-2.289	-3.092	-3.649	-2.959	-3.127	-2.938	-2.171	-0.539	-3.709	-2.275	-2.351	-3.331	-3.951
	overall diff to CCSDT/CBS	-0.232	1.713	-2.561	0.509	-0.692	-3.2	-3.393	2.194	4.119	3.952	1.86	2.119	2.913	2.939	3.24	3.666	5.226	4.49	3.599	3.403	2.078
	2.75	-0.221	3.781	-4.012	1.148	-1.658	-5.422	-5.316	4.929	8.897	8.77	4.274	5.727	6.644	8.471	8.907	7.34	9.547	15.498	7.374	7.003	4.854
	3.25	-0.443	1.863	-3.144	0.404	-0.898	-3.815	-4.067	2.297	4.58	4.573	2.065	2.405	3.238	2.744	3.084	3.687	5.644	4.167	3.634	3.409	2.251
	3.5	-0.749	0.956	-2.938	-0.061	-0.977	-3.456	-3.748	1.266	2.952	1.952	0.601	1.063	1.855	1.223	1.518	2.646	2.871	1.468	2.551	2.376	1.491
	3.75	-0.24	0.982	-2.027	0.302	-0.366	-2.432	-2.72	1.252	2.459	2.581	1.17	0.844	1.593	1.124	1.378	2.59	4.347	0.784	2.468	2.333	1.157
	4.25	0.096	0.682	-1.147	0.399	0.042	-1.347	-1.594	0.936	1.512	1.677	0.887	0.352	1.038	0.855	1.042	1.79	3.409	0.275	1.687	1.609	0.62
	MAE
	overall MAE	0.636	1.7096	2.5712	0.592	0.9562	3.394	3.203	2.19	4.1122	3.9464	1.8538	2.1136	2.9074	2.9294	3.2296	3.6612	5.2122	4.4908	3.5932	3.3976	2.0744
	2.75	0.685	3.781	4.012	1.148	1.802	5.316	5.422	4.929	8.897	8.769	4.274	5.727	6.644	8.471	8.907	7.34	9.547	15.498	7.374	7.003	4.854
	3.25	0.761	1.863	3.145	0.542	1.099	4.067	3.815	2.297	4.58	4.573	2.065	2.405	3.238	2.744	3.084	3.687	5.644	4.167	3.634	3.409	2.251
	3.5	0.715	1.24	2.477	0.455	0.829	3.263	2.977	1.537	3.114	2.132	0.873	1.24	2.024	1.453	1.738	2.899	3.115	1.63	2.803	2.634	1.491
	3.75	0.627	0.982	2.038	0.416	0.669	2.721	2.436	1.252	2.459	2.581	1.171	0.845	1.593	1.124	1.378	2.59	4.347	0.784	2.468	2.333	1.157
	4.25	0.392	0.682	1.184	0.399	0.382	1.603	1.365	0.935	1.511	1.677	0.886	0.351	1.038	0.855	1.041	1.79	3.408	0.375	1.687	1.609	0.619
	RMSD
	overall RMSD	0.908	2.426	3.506	0.731	1.663	4.439	4.39	3.23	6.18	6.224	2.831	4.248	4.806	6.245	6.529	5.103	6.568	11.437	5.101	4.857	3.464
	2.75	1.011	4.603	5.082	1.268	2.908	6.439	6.855	6.258	11.549	11.754	5.498	8.425	9.212	13.171	13.65	9.408	11.433	24.498	9.53	9.119	6.667
	3.25	1.101	2.204	3.993	0.649	1.663	4.984	4.752	2.734	5.722	5.806	2.496	3.736	4.413	3.924	4.287	4.197	6.096	6.597	4.165	3.905	2.972
	3.5	0.998	1.319	3.195	0.485	1.227	4.06	3.753	1.642	3.669	2.934	1.039	1.802	2.473	1.658	1.971	3.245	3.496	2.288	3.138	2.94	1.924
	3.75	0.837	1.013	2.641	0.447	0.926	3.401	3.077	1.298	2.815	2.98	1.222	1.187	1.835	1.184	1.459	2.946	4.636	0.889	2.795	2.639	1.474
	4.25	0.446	0.683	1.561	0.441	0.443	2.017	1.749	0.945	1.622	1.824	0.898	0.385	1.05	0.866	1.059	2.081	3.618	0.411	1.931	1.857	0.761

## Sheet: Chlorine energies
				MP2	MP2	M06-2X(-D3)	CCSD(T)
	Distance	X	Z	TZVPP	TZVPP/BSSE corr.	TZVPP	CBS extrapolation
	2.75	0	0	6.88846	12.2817	13.5034	11.1216
	2.75	0	1	3.84738	8.87978	11.0966	7.32583
	2.75	0	2	0.27646	4.16338	5.47113	2.27749
	2.75	0	3	-4.4231	-1.99782	-1.33256	-3.23549
	2.75	0	4	-4.34846	-3.12712	-2.38718	-3.65521
	2.75	1	0	3.11047	8.17352	10.4501	6.88628
	2.75	1	1	2.15182	6.88114	9.15183	5.36655
	2.75	1	2	-0.52351	3.10559	4.25453	1.28533
	2.75	1	3	-4.26201	-2.04176	-1.28447	-3.25696
	2.75	1	4	-3.9984	-2.87966	-2.1539	-3.40655
	2.75	2	0	-0.00772	4.04596	5.47624	2.36305
	2.75	2	1	-1.62105	1.95685	2.87139	0.24209
	2.75	2	2	-3.85745	-1.13982	-0.50871	-2.58515
	2.75	2	3	-4.44414	-2.76995	-1.84979	-3.67243
	2.75	2	4	-3.37598	-2.52965	-1.96209	-2.96914
	2.75	3	0	-4.36048	-1.8777	-1.2448	-3.32018
	2.75	3	1	-5.26187	-3.0225	-2.35921	-4.15183
	2.75	3	2	-5.52428	-3.84936	-3.05282	-4.55567
	2.75	3	3	-4.17749	-3.14955	-2.53406	-3.61597
	2.75	3	4	-2.63494	-2.11108	-2.03602	-2.4022
	2.75	4	0	-4.87205	-3.62754	-2.77721	-4.2482
	2.75	4	1	-4.8753	-3.73583	-3.0546	-4.21906
	2.75	4	2	-4.19221	-3.33039	-3.08521	-3.64767
	2.75	4	3	-2.92611	-2.38938	-2.53873	-2.63308
	2.75	4	4	-1.81074	-1.53153	-1.74798	-1.68653
	2.75	5	0	-3.29579	-2.7591	-2.71088	-3.0026
	2.75	5	1	-3.10328	-2.59947	-2.6957	-2.81122
	2.75	5	2	-2.52896	-2.13174	-2.44181	-2.30557
	2.75	5	3	-1.77991	-1.53877	-1.82542	-1.68015
	2.75	5	4	-1.14276	-1.02937	-1.1244	-1.11326
	3.25	0	0	-10.1865	-7.09421	-6.39944	-7.21839
	3.25	0	1	-9.88679	-7.0304	-6.13959	-7.46564
	3.25	0	2	-7.67455	-5.41775	-4.22824	-6.03483
	3.25	0	3	-5.15786	-3.69924	-2.53028	-4.12275
	3.25	0	4	-3.00482	-2.25806	-1.89056	-2.56189
	3.25	1	0	-10.1894	-7.29724	-6.39335	-7.61761
	3.25	1	1	-9.39674	-6.7142	-5.72158	-7.21794
	3.25	1	2	-7.12192	-4.99976	-3.76322	-5.59208
	3.25	1	3	-4.7715	-3.42522	-2.31869	-3.85652
	3.25	1	4	-2.79167	-2.10747	-1.77662	-2.40793
	3.25	2	0	-8.16549	-5.8215	-4.69088	-6.37574
	3.25	2	1	-7.49633	-5.36759	-4.16601	-5.89921
	3.25	2	2	-5.81676	-4.17731	-2.99474	-4.65972
	3.25	2	3	-3.87932	-2.85937	-2.04881	-3.2382
	3.25	2	4	-2.30221	-1.78834	-1.64652	-2.07089
	3.25	3	0	-5.64913	-4.15414	-3.0377	-4.64691
	3.25	3	1	-5.30716	-3.95316	-2.91753	-4.35896
	3.25	3	2	-4.24634	-3.2311	-2.53037	-3.56917
	3.25	3	3	-2.87113	-2.24492	-2.03643	-2.53422
	3.25	3	4	-1.74616	-1.43036	-1.52567	-1.64143
	3.25	4	0	-3.61879	-2.86527	-2.40697	-3.17095
	3.25	4	1	-3.41134	-2.71923	-2.42494	-2.99109
	3.25	4	2	-2.77192	-2.24264	-2.28598	-2.47443
	3.25	4	3	-1.93753	-1.61264	-1.82217	-1.81278
	3.25	4	4	-1.23296	-1.07334	-1.20955	-1.19574
	3.25	5	0	-2.21196	-1.88643	-2.00866	-2.07699
	3.25	5	1	-2.07763	-1.77392	-1.95744	-1.95499
	3.25	5	2	-1.70481	-1.47401	-1.70371	-1.63493
	3.25	5	3	-1.23234	-1.10249	-1.2315	-1.22213
	3.25	5	4	-0.82682	-0.77066	-0.782	-0.83082
	3.5	0	0	-9.75507	-7.47033	-5.84404	-7.57872
	3.5	0	1	-9.22783	-7.10322	-5.69618	-7.33329
	3.5	0	2	-6.98483	-5.30029	-3.89778	-5.63617
	3.5	0	3	-4.35076	-3.25724	-2.2404	-3.55303
	3.5	0	4	-2.39178	-1.82473	-1.65192	-2.07368
	3.5	1	0	-9.43198	-7.27446	-5.84499	-7.44155
	3.5	1	1	-8.64938	-6.64584	-5.25477	-6.90947
	3.5	1	2	-6.42254	-4.83726	-3.4586	-5.16442
	3.5	1	3	-4.01016	-2.9964	-2.09503	-3.29176
	3.5	1	4	-2.22987	-1.70973	-1.58619	-1.95867
	3.5	2	0	-7.39002	-5.63931	-4.27674	-5.94342
	3.5	2	1	-6.68913	-5.09297	-3.71608	-5.40505
	3.5	2	2	-4.99924	-3.77044	-2.66269	-4.08795
	3.5	2	3	-3.18972	-2.41782	-1.87531	-2.70302
	3.5	2	4	-1.84037	-1.45216	-1.43522	-1.69215
	3.5	3	0	-4.81461	-3.69354	-2.70736	-4.00989
	3.5	3	1	-4.43492	-3.41837	-2.56915	-3.70608
	3.5	3	2	-3.44294	-2.67828	-2.21452	-2.94564
	3.5	3	3	-2.30014	-1.82584	-1.78274	-2.07036
	3.5	3	4	-1.40281	-1.16637	-1.28462	-1.34682
	3.5	4	0	-2.93941	-2.36967	-2.13609	-2.6176
	3.5	4	1	-2.74804	-2.22348	-2.13048	-2.4528
	3.5	4	2	-2.21918	-1.81723	-1.94965	-2.02518
	3.5	4	3	-1.56164	-1.31929	-1.5061	-1.49973
	3.5	4	4	-1.01034	-0.89585	-0.98733	-0.99926
	3.5	5	0	-1.79531	-1.55034	-1.69776	-1.7201
	3.5	5	1	-1.68681	-1.46027	-1.62966	-1.62477
	3.5	5	2	-1.39104	-1.22396	-1.39	-1.36945
	3.5	5	3	-1.0203	-0.93086	-0.98471	-1.03197
	3.5	5	4	-0.70087	-0.66391	-0.64673	-0.70938
	3.75	0	0	-8.0286	-6.38248	-4.72636	-6.55535
	3.75	0	1	-7.51874	-5.98336	-4.41485	-6.17639
	3.75	0	2	-5.6693	-4.44747	-3.1426	-4.67283
	3.75	0	3	-3.45822	-2.65906	-1.9382	-2.88722
	3.75	0	4	-1.8716	-1.44889	-1.41955	-1.65774
	3.75	1	0	-7.66097	-6.0974	-4.52606	-6.2651
	3.75	1	1	-7.02031	-5.56619	-4.09763	-5.76522
	3.75	1	2	-5.20599	-4.05317	-2.85374	-4.27619
	3.75	1	3	-3.18977	-2.44415	-1.84493	-2.67002
	3.75	1	4	-1.75025	-1.36321	-1.35923	-1.57636
	3.75	2	0	-5.98933	-4.71688	-3.43812	-4.93868
	3.75	2	1	-5.40758	-4.24543	-3.06651	-4.47706
	3.75	2	2	-4.00611	-3.10899	-2.28438	-3.34659
	3.75	2	3	-2.52795	-1.9575	-1.66925	-2.1911
	3.75	2	4	-1.45255	-1.16615	-1.22264	-1.37109
	3.75	3	0	-3.8619	-3.04173	-2.36914	-3.27279
	3.75	3	1	-3.53313	-2.7888	-2.22729	-3.01324
	3.75	3	2	-2.71912	-2.15542	-1.93294	-2.37385
	3.75	3	3	-1.81881	-1.46755	-1.51449	-1.67847
	3.75	3	4	-1.12049	-0.94843	-1.0504	-1.09988
	3.75	4	0	-2.34166	-1.92069	-1.86022	-2.13322
	3.75	4	1	-2.18382	-1.79478	-1.81303	-1.99577
	3.75	4	2	-1.7647	-1.46689	-1.61819	-1.65515
	3.75	4	3	-1.25298	-1.07833	-1.22282	-1.23705
	3.75	4	4	-0.82579	-0.74695	-0.78482	-0.82963
	3.75	5	0	-1.45187	-1.27283	-1.39656	-1.42026
	3.75	5	1	-1.36522	-1.20174	-1.33024	-1.34538
	3.75	5	2	-1.13251	-1.01644	-1.11417	-1.14039
	3.75	5	3	-0.84404	-0.78519	-0.79631	-0.86428
	3.75	5	4	-0.59389	-0.57066	-0.53084	-0.60125
	4.25	0	0	-4.55749	-3.76257	-2.9664	-3.97712
	4.25	0	1	-4.23923	-3.49733	-2.73616	-3.68249
	4.25	0	2	-3.22801	-2.63593	-2.08397	-2.77802
	4.25	0	3	-2.00175	-1.60097	-1.40243	-1.74215
	4.25	0	4	-1.10838	-0.88882	-0.95716	-1.0453
	4.25	1	0	-4.31117	-3.55398	-2.80746	-3.74896
	4.25	1	1	-3.95975	-3.25581	-2.5778	-3.43026
	4.25	1	2	-2.98074	-2.41867	-1.95567	-2.56061
	4.25	1	3	-1.85908	-1.48251	-1.35237	-1.63425
	4.25	1	4	-1.0428	-0.84448	-0.90761	-1.00308
	4.25	2	0	-3.41982	-2.80397	-2.27618	-2.96848
	4.25	2	1	-3.10383	-2.53913	-2.08697	-2.6947
	4.25	2	2	-2.33165	-1.88722	-1.65996	-2.03606
	4.25	2	3	-1.49893	-1.2097	-1.20488	-1.37921
	4.25	2	4	-0.88368	-0.74039	-0.79124	-0.88105
	4.25	3	0	-2.28267	-1.8747	-1.713	-2.02491
	4.25	3	1	-2.09231	-1.71832	-1.61123	-1.8669
	4.25	3	2	-1.62867	-1.3386	-1.37463	-1.4938
	4.25	3	3	-1.11121	-0.9332	-1.00561	-1.08896
	4.25	3	4	-0.70687	-0.6251	-0.65073	-0.71911
	4.25	4	0	-1.44366	-1.22976	-1.29514	-1.38912
	4.25	4	1	-1.34929	-1.15075	-1.23	-1.3071
	4.25	4	2	-1.10087	-0.95268	-1.04786	-1.09967
	4.25	4	3	-0.80051	-0.72056	-0.7467	-0.82503
	4.25	4	4	-0.55096	-0.51836	-0.48147	-0.55802
	4.25	5	0	-0.94476	-0.85913	-0.90208	-0.95447
	4.25	5	1	-0.89107	-0.81561	-0.84375	-0.90666
	4.25	5	2	-0.7508	-0.70201	-0.68855	-0.77235
	4.25	5	3	-0.57973	-0.55773	-0.5103	-0.59151
	4.25	5	4	-0.4273	-0.41933	-0.36042	-0.42469

## Sheet: Bromine energies
				MP2	MP2	M06-2X(-D3)	CCSD(T)
	Distance	X	Z	TZVPP	TZVPP/BSSE corr.	TZVPP	CBS extrapolation
	2.75	0	0	16.5986	22.8153	26.7943	21.5347
	2.75	0	1	8.49638	14.25	19.7123	13.2546
	2.75	0	2	2.49171	6.88675	10.2426	5.39462
	2.75	0	3	-3.52026	-0.98222	0.07264	-2.5147
	2.75	0	4	-4.59947	-3.38969	-2.06502	-4.10985
	2.75	1	0	7.89851	13.6523	19.1644	12.8583
	2.75	1	1	5.25992	10.6499	15.9822	9.75936
	2.75	1	2	1.62901	5.69694	8.4929	4.06942
	2.75	1	3	-3.52052	-1.18481	-0.06817	-2.61344
	2.75	1	4	-4.19094	-3.08402	-1.81396	-3.78874
	2.75	2	0	2.51313	7.06228	10.6492	5.70269
	2.75	2	1	0.50539	4.47933	6.9342	2.92883
	2.75	2	2	-2.55858	0.3506	1.58881	-1.25818
	2.75	2	3	-4.14728	-2.41889	-1.17381	-3.53606
	2.75	2	4	-3.54407	-2.71525	-1.59011	-3.30213
	2.75	3	0	-3.24479	-0.57676	0.5535	-2.10046
	2.75	3	1	-4.46691	-2.12174	-1.10438	-3.51565
	2.75	3	2	-5.3846	-3.68871	-2.51092	-4.68075
	2.75	3	3	-4.35379	-3.33212	-2.15278	-3.95563
	2.75	3	4	-2.84019	-2.33259	-1.83569	-2.69267
	2.75	4	0	-4.76781	-3.49849	-2.20507	-4.32299
	2.75	4	1	-4.93115	-3.79178	-2.58565	-4.45519
	2.75	4	2	-4.43321	-3.60465	-2.72918	-4.01588
	2.75	4	3	-3.14716	-2.6486	-2.35035	-2.93558
	2.75	4	4	-1.95766	-1.70189	-1.76591	-1.87853
	2.75	5	0	-3.4235	-2.89307	-2.41991	-3.21785
	2.75	5	1	-3.24427	-2.76396	-2.46512	-3.03574
	2.75	5	2	-2.6682	-2.31331	-2.34599	-2.51156
	2.75	5	3	-1.89726	-1.6837	-1.87208	-1.825
	2.75	5	4	-1.23438	-1.12792	-1.256	-1.19857
	3.25	0	0	-11.908	-8.46785	-7.24475	-8.34796
	3.25	0	1	-12.4304	-9.25531	-7.67668	-9.41535
	3.25	0	2	-9.74906	-7.26699	-5.52253	-7.7596
	3.25	0	3	-6.12807	-4.60802	-2.84374	-5.12615
	3.25	0	4	-3.48268	-2.73967	-1.74129	-3.08849
	3.25	1	0	-12.6658	-9.47549	-7.86243	-9.53804
	3.25	1	1	-11.9536	-8.98209	-7.2581	-9.2556
	3.25	1	2	-8.8636	-6.54787	-4.75698	-7.10911
	3.25	1	3	-5.61413	-4.21311	-2.50514	-4.72684
	3.25	1	4	-3.20017	-2.51861	-1.60564	-2.86967
	3.25	2	0	-10.1215	-7.57135	-5.83073	-8.05283
	3.25	2	1	-9.17588	-6.89125	-5.13647	-7.3784
	3.25	2	2	-6.88401	-5.16356	-3.39678	-5.68806
	3.25	2	3	-4.44391	-3.39916	-1.94347	-3.86887
	3.25	2	4	-2.58619	-2.07092	-1.4752	-2.39815
	3.25	3	0	-6.55291	-4.97629	-3.27435	-5.50365
	3.25	3	1	-6.09126	-4.68534	-3.02721	-5.16931
	3.25	3	2	-4.81791	-3.7873	-2.40057	-4.1835
	3.25	3	3	-3.2169	-2.58798	-1.83884	-2.91764
	3.25	3	4	-1.93203	-1.61502	-1.48176	-1.85588
	3.25	4	0	-3.96724	-3.19558	-2.13709	-3.57328
	3.25	4	1	-3.74765	-3.04836	-2.18303	-3.36859
	3.25	4	2	-3.04449	-2.52988	-2.12356	-2.78142
	3.25	4	3	-2.11463	-1.80354	-1.7849	-2.01621
	3.25	4	4	-1.33972	-1.18311	-1.29282	-1.32017
	3.25	5	0	-2.34831	-2.01801	-1.90466	-2.23903
	3.25	5	1	-2.20541	-1.90721	-1.88617	-2.10867
	3.25	5	2	-1.81259	-1.59453	-1.71683	-1.76003
	3.25	5	3	-1.31963	-1.1924	-1.34331	-1.30896
	3.25	5	4	-0.89211	-0.83177	-0.88372	-0.8853
	3.5	0	0	-12.5632	-10.02	-7.9319	-9.7886
	3.5	0	1	-12.2276	-9.87024	-7.77209	-9.83972
	3.5	0	2	-9.22234	-7.38287	-5.32738	-7.61945
	3.5	0	3	-5.42254	-4.28297	-2.50766	-4.59887
	3.5	0	4	-2.84946	-2.2798	-1.55408	-2.54118
	3.5	1	0	-12.3805	-10.0098	-7.9093	-9.91299
	3.5	1	1	-11.4517	-9.25081	-7.16688	-9.31764
	3.5	1	2	-8.33682	-6.6221	-4.55591	-6.89733
	3.5	1	3	-4.93409	-3.88194	-2.25005	-4.20369
	3.5	1	4	-2.62314	-2.10031	-1.48054	-2.36655
	3.5	2	0	-9.54328	-7.6579	-5.60085	-7.87076
	3.5	2	1	-8.54964	-6.85148	-4.81237	-7.09632
	3.5	2	2	-6.20011	-4.91506	-3.07216	-5.21665
	3.5	2	3	-3.79091	-3.00151	-1.80309	-3.32157
	3.5	2	4	-2.11231	-1.71484	-1.36744	-1.97437
	3.5	3	0	-5.83227	-4.65508	-2.94759	-4.96758
	3.5	3	1	-5.31206	-4.25731	-2.65802	-4.55553
	3.5	3	2	-4.04377	-3.26231	-2.13321	-3.53098
	3.5	3	3	-2.63176	-2.15007	-1.66887	-2.40505
	3.5	3	4	-1.56713	-1.3234	-1.29079	-1.52598
	3.5	4	0	-3.30853	-2.72008	-1.97226	-2.9898
	3.5	4	1	-3.08527	-2.55073	-1.96616	-2.78979
	3.5	4	2	-2.46771	-2.0722	-1.84276	-2.28007
	3.5	4	3	-1.71547	-1.47672	-1.52569	-1.66232
	3.5	4	4	-1.10082	-0.98267	-1.07506	-1.10049
	3.5	5	0	-1.91863	-1.66548	-1.65171	-1.85443
	3.5	5	1	-1.8004	-1.57238	-1.62277	-1.74873
	3.5	5	2	-1.48519	-1.31997	-1.44753	-1.46784
	3.5	5	3	-1.09512	-1.00068	-1.10876	-1.1019
	3.5	5	4	-0.75461	-0.71125	-0.72947	-0.75431
	3.75	0	0	-10.8738	-9.0445	-6.48246	-8.85783
	3.75	0	1	-10.3072	-8.59937	-6.09847	-8.54095
	3.75	0	2	-7.68751	-6.35193	-4.21107	-6.48261
	3.75	0	3	-4.45592	-3.61455	-2.16212	-3.81707
	3.75	0	4	-2.27928	-1.8483	-1.42791	-2.05251
	3.75	1	0	-10.4104	-8.69296	-6.20742	-8.5915
	3.75	1	1	-9.55777	-7.96309	-5.62172	-7.97301
	3.75	1	2	-6.94575	-5.70318	-3.6699	-5.85077
	3.75	1	3	-4.04648	-3.2695	-1.9753	-3.48162
	3.75	1	4	-2.10335	-1.70724	-1.3538	-1.91862
	3.75	2	0	-7.9443	-6.57957	-4.45832	-6.68246
	3.75	2	1	-7.10905	-5.8731	-3.85493	-6.01353
	3.75	2	2	-5.12239	-4.18067	-2.57348	-4.36779
	3.75	2	3	-3.08645	-2.4973	-1.65669	-2.72471
	3.75	2	4	-1.69769	-1.39562	-1.22467	-1.6086
	3.75	3	0	-4.80798	-3.94579	-2.52181	-4.14212
	3.75	3	1	-4.35505	-3.57643	-2.3128	-3.76763
	3.75	3	2	-3.2749	-2.69038	-1.89278	-2.8795
	3.75	3	3	-2.11626	-1.75246	-1.49771	-1.95722
	3.75	3	4	-1.26253	-1.07905	-1.10355	-1.24965
	3.75	4	0	-2.68782	-2.2443	-1.77858	-2.44684
	3.75	4	1	-2.49216	-2.08922	-1.76472	-2.27663
	3.75	4	2	-1.98255	-1.68392	-1.60335	-1.86073
	3.75	4	3	-1.38595	-1.20658	-1.28339	-1.36842
	3.75	4	4	-0.90218	-0.81543	-0.88319	-0.91381
	3.75	5	0	-1.55978	-1.37008	-1.41048	-1.53223
	3.75	5	1	-1.46446	-1.29408	-1.37403	-1.4475
	3.75	5	2	-1.21456	-1.09247	-1.19866	-1.22144
	3.75	5	3	-0.90735	-0.83925	-0.89928	-0.9236
	3.75	5	4	-0.63719	-0.60705	-0.60213	-0.63901
	4.25	0	0	-6.58502	-5.70071	-3.85291	-5.62118
	4.25	0	1	-6.12087	-5.28802	-3.58707	-5.2612
	4.25	0	2	-4.58488	-3.91857	-2.64852	-3.95479
	4.25	0	3	-2.71724	-2.27474	-1.65014	-2.35765
	4.25	0	4	-1.40202	-1.16698	-1.08111	-1.30697
	4.25	1	0	-6.17581	-5.33728	-3.63748	-5.29975
	4.25	1	1	-5.65129	-4.86876	-3.33135	-4.86885
	4.25	1	2	-4.16649	-3.54446	-2.42292	-3.58588
	4.25	1	3	-2.4784	-2.06802	-1.54919	-2.16699
	4.25	1	4	-1.30269	-1.08597	-1.02963	-1.2341
	4.25	2	0	-4.74469	-4.06675	-2.82013	-4.09485
	4.25	2	1	-4.27432	-3.652	-2.53063	-3.69375
	4.25	2	2	-3.12654	-2.63954	-1.90494	-2.71053
	4.25	2	3	-1.91515	-1.59682	-1.32921	-1.72844
	4.25	2	4	-1.06608	-0.90207	-0.90131	-1.05195
	4.25	3	0	-2.96137	-2.51413	-1.90075	-2.59316
	4.25	3	1	-2.6889	-2.27972	-1.78191	-2.36086
	4.25	3	2	-2.03245	-1.71921	-1.46261	-1.82735
	4.25	3	3	-1.33049	-1.13324	-1.11592	-1.27805
	4.25	3	4	-0.80999	-0.71362	-0.74374	-0.83076
	4.25	4	0	-1.70634	-1.46505	-1.36989	-1.5987
	4.25	4	1	-1.57918	-1.36091	-1.32341	-1.4935
	4.25	4	2	-1.26208	-1.10128	-1.13616	-1.23674
	4.25	4	3	-0.89933	-0.80516	-0.86097	-0.92269
	4.25	4	4	-0.60419	-0.5615	-0.56093	-0.62054
	4.25	5	0	-1.02471	-0.92587	-0.97033	-1.0403
	4.25	5	1	-0.96533	-0.8772	-0.92614	-0.98585
	4.25	5	2	-0.81142	-0.75014	-0.7826	-0.83742
	4.25	5	3	-0.62251	-0.59043	-0.57962	-0.63849
	4.25	5	4	-0.45368	-0.4406	-0.40089	-0.45078

## Sheet: Chlorine differences
				MP2	MP2	M06-2X(-D3)
	Distance	X	Z	TZVPP	TZVPP/BSSE corr.	TZVPP
	2.75	0	0	-4.23313	1.16009	2.38184
	2.75	0	1	-3.47845	1.55395	3.77078
	2.75	0	2	-2.00103	1.88589	3.19364
	2.75	0	3	-1.18761	1.23767	1.90293
	2.75	0	4	-0.69325	0.52809	1.26803
	2.75	1	0	-3.77581	1.28724	3.56383
	2.75	1	1	-3.21473	1.51459	3.78528
	2.75	1	2	-1.80884	1.82026	2.9692
	2.75	1	3	-1.00505	1.2152	1.97249
	2.75	1	4	-0.59185	0.52689	1.25265
	2.75	2	0	-2.37077	1.68291	3.11319
	2.75	2	1	-1.86314	1.71476	2.6293
	2.75	2	2	-1.2723	1.44533	2.07644
	2.75	2	3	-0.77171	0.90248	1.82264
	2.75	2	4	-0.40684	0.43949	1.00705
	2.75	3	0	-1.0403	1.44248	2.07538
	2.75	3	1	-1.11004	1.12933	1.79262
	2.75	3	2	-0.96861	0.70631	1.50285
	2.75	3	3	-0.56152	0.46642	1.08191
	2.75	3	4	-0.23274	0.29112	0.36618
	2.75	4	0	-0.62385	0.62066	1.47099
	2.75	4	1	-0.65624	0.48323	1.16446
	2.75	4	2	-0.54454	0.31728	0.56246
	2.75	4	3	-0.29303	0.2437	0.09435
	2.75	4	4	-0.12421	0.155	-0.06145
	2.75	5	0	-0.29319	0.2435	0.29172
	2.75	5	1	-0.29206	0.21175	0.11552
	2.75	5	2	-0.22339	0.17383	-0.13624
	2.75	5	3	-0.09976	0.14138	-0.14527
	2.75	5	4	-0.0295	0.08389	-0.01114
	3.25	0	0	-2.96806	0.12418	0.81895
	3.25	0	1	-2.42115	0.43524	1.32605
	3.25	0	2	-1.63972	0.61708	1.80659
	3.25	0	3	-1.03511	0.42351	1.59247
	3.25	0	4	-0.44293	0.30383	0.67133
	3.25	1	0	-2.57177	0.32037	1.22426
	3.25	1	1	-2.1788	0.50374	1.49636
	3.25	1	2	-1.52984	0.59232	1.82886
	3.25	1	3	-0.91498	0.4313	1.53783
	3.25	1	4	-0.38374	0.30046	0.63131
	3.25	2	0	-1.78975	0.55424	1.68486
	3.25	2	1	-1.59712	0.53162	1.7332
	3.25	2	2	-1.15704	0.48241	1.66498
	3.25	2	3	-0.64112	0.37883	1.18939
	3.25	2	4	-0.23132	0.28255	0.42437
	3.25	3	0	-1.00222	0.49277	1.60921
	3.25	3	1	-0.9482	0.4058	1.44143
	3.25	3	2	-0.67717	0.33807	1.0388
	3.25	3	3	-0.33691	0.2893	0.49779
	3.25	3	4	-0.10473	0.21107	0.11576
	3.25	4	0	-0.44784	0.30568	0.76398
	3.25	4	1	-0.42025	0.27186	0.56615
	3.25	4	2	-0.29749	0.23179	0.18845
	3.25	4	3	-0.12475	0.20014	-0.00939
	3.25	4	4	-0.03722	0.1224	-0.01381
	3.25	5	0	-0.13497	0.19056	0.06833
	3.25	5	1	-0.12264	0.18107	-0.00245
	3.25	5	2	-0.06988	0.16092	-0.06878
	3.25	5	3	-0.01021	0.11964	-0.00937
	3.25	5	4	0.004	0.06016	0.04882
	3.5	0	0	-2.17635	0.10839	1.73468
	3.5	0	1	-1.89454	0.23007	1.63711
	3.5	0	2	-1.34866	0.33588	1.73839
	3.5	0	3	-0.79773	0.29579	1.31263
	3.5	0	4	-0.3181	0.24895	0.42176
	3.5	1	0	-1.99043	0.16709	1.59656
	3.5	1	1	-1.73991	0.26363	1.6547
	3.5	1	2	-1.25812	0.32716	1.70582
	3.5	1	3	-0.7184	0.29536	1.19673
	3.5	1	4	-0.2712	0.24894	0.37248
	3.5	2	0	-1.4466	0.30411	1.66668
	3.5	2	1	-1.28408	0.31208	1.68897
	3.5	2	2	-0.91129	0.31751	1.42526
	3.5	2	3	-0.4867	0.2852	0.82771
	3.5	2	4	-0.14822	0.23999	0.25693
	3.5	3	0	-0.80472	0.31635	1.30253
	3.5	3	1	-0.72884	0.28771	1.13693
	3.5	3	2	-0.4973	0.26736	0.73112
	3.5	3	3	-0.22978	0.24452	0.28762
	3.5	3	4	-0.05599	0.18045	0.0622
	3.5	4	0	-0.32181	0.24793	0.48151
	3.5	4	1	-0.29524	0.22932	0.32232
	3.5	4	2	-0.194	0.20795	0.07553
	3.5	4	3	-0.06191	0.18044	-0.00637
	3.5	4	4	-0.01108	0.10341	0.01193
	3.5	5	0	-0.07521	0.16976	0.02234
	3.5	5	1	-0.06204	0.1645	-0.00489
	3.5	5	2	-0.02159	0.14549	-0.02055
	3.5	5	3	0.01167	0.10111	0.04726
	3.5	5	4	0.00851	0.04547	0.06265
	3.75	0	0	-1.47325	0.17287	1.82899
	3.75	0	1	-1.34235	0.19303	1.76154
	3.75	0	2	-0.99647	0.22536	1.53023
	3.75	0	3	-0.571	0.22816	0.94902
	3.75	0	4	-0.21386	0.20885	0.23819
	3.75	1	0	-1.39587	0.1677	1.73904
	3.75	1	1	-1.25509	0.19903	1.66759
	3.75	1	2	-0.9298	0.22302	1.42245
	3.75	1	3	-0.51975	0.22587	0.82509
	3.75	1	4	-0.17389	0.21315	0.21713
	3.75	2	0	-1.05065	0.2218	1.50056
	3.75	2	1	-0.93052	0.23163	1.41055
	3.75	2	2	-0.65952	0.2376	1.06221
	3.75	2	3	-0.33685	0.2336	0.52185
	3.75	2	4	-0.08146	0.20494	0.14845
	3.75	3	0	-0.58911	0.23106	0.90365
	3.75	3	1	-0.51989	0.22444	0.78595
	3.75	3	2	-0.34527	0.21843	0.44091
	3.75	3	3	-0.14034	0.21092	0.16398
	3.75	3	4	-0.02061	0.15145	0.04948
	3.75	4	0	-0.20844	0.21253	0.273
	3.75	4	1	-0.18805	0.20099	0.18274
	3.75	4	2	-0.10955	0.18826	0.03696
	3.75	4	3	-0.01593	0.15872	0.01423
	3.75	4	4	0.00384	0.08268	0.04481
	3.75	5	0	-0.03161	0.14743	0.0237
	3.75	5	1	-0.01984	0.14364	0.01514
	3.75	5	2	0.00788	0.12395	0.02622
	3.75	5	3	0.02024	0.07909	0.06797
	3.75	5	4	0.00736	0.03059	0.07041
	4.25	0	0	-0.58037	0.21455	1.01072
	4.25	0	1	-0.55674	0.18516	0.94633
	4.25	0	2	-0.44999	0.14209	0.69405
	4.25	0	3	-0.2596	0.14118	0.33972
	4.25	0	4	-0.06308	0.15648	0.08814
	4.25	1	0	-0.56221	0.19498	0.9415
	4.25	1	1	-0.52949	0.17445	0.85246
	4.25	1	2	-0.42013	0.14194	0.60494
	4.25	1	3	-0.22483	0.15174	0.28188
	4.25	1	4	-0.03972	0.1586	0.09547
	4.25	2	0	-0.45134	0.16451	0.6923
	4.25	2	1	-0.40913	0.15557	0.60773
	4.25	2	2	-0.29559	0.14884	0.3761
	4.25	2	3	-0.11972	0.16951	0.17433
	4.25	2	4	-0.00263	0.14066	0.08981
	4.25	3	0	-0.25776	0.15021	0.31191
	4.25	3	1	-0.22541	0.14858	0.25567
	4.25	3	2	-0.13487	0.1552	0.11917
	4.25	3	3	-0.02225	0.15576	0.08335
	4.25	3	4	0.01224	0.09401	0.06838
	4.25	4	0	-0.05454	0.15936	0.09398
	4.25	4	1	-0.04219	0.15635	0.0771
	4.25	4	2	-0.0012	0.14699	0.05181
	4.25	4	3	0.02452	0.10447	0.07833
	4.25	4	4	0.00706	0.03966	0.07655
	4.25	5	0	0.00971	0.09534	0.05239
	4.25	5	1	0.01559	0.09105	0.06291
	4.25	5	2	0.02155	0.07034	0.0838
	4.25	5	3	0.01178	0.03378	0.08121
	4.25	5	4	-0.00261	0.00536	0.06427

## Sheet: Bromine differences
				MP2	MP2	M06-2X(-D3)
	Distance	X	Z	TZVPP	TZVPP/BSSE corr.	TZVPP
	2.75	0	0	-4.93619	1.28054	5.25956
	2.75	0	1	-4.75819	0.99543	6.45775
	2.75	0	2	-2.90291	1.49213	4.84794
	2.75	0	3	-1.00556	1.53248	2.58734
	2.75	0	4	-0.48962	0.72016	2.04483
	2.75	1	0	-4.95977	0.79402	6.30614
	2.75	1	1	-4.49944	0.89052	6.2228
	2.75	1	2	-2.44041	1.62752	4.42348
	2.75	1	3	-0.90708	1.42863	2.54527
	2.75	1	4	-0.4022	0.70472	1.97478
	2.75	2	0	-3.18956	1.35959	4.94647
	2.75	2	1	-2.42344	1.5505	4.00537
	2.75	2	2	-1.3004	1.60878	2.84699
	2.75	2	3	-0.61122	1.11717	2.36225
	2.75	2	4	-0.24194	0.58688	1.71202
	2.75	3	0	-1.14433	1.5237	2.65396
	2.75	3	1	-0.95126	1.39391	2.41127
	2.75	3	2	-0.70385	0.99204	2.16983
	2.75	3	3	-0.39816	0.62351	1.80285
	2.75	3	4	-0.14752	0.36008	0.85698
	2.75	4	0	-0.44482	0.8245	2.11792
	2.75	4	1	-0.47596	0.66341	1.86954
	2.75	4	2	-0.41733	0.41123	1.2867
	2.75	4	3	-0.21158	0.28698	0.58523
	2.75	4	4	-0.07913	0.17664	0.11262
	2.75	5	0	-0.20565	0.32478	0.79794
	2.75	5	1	-0.20853	0.27178	0.57062
	2.75	5	2	-0.15664	0.19825	0.16557
	2.75	5	3	-0.07226	0.1413	-0.04708
	2.75	5	4	-0.03581	0.07065	-0.05743
	3.25	0	0	-3.56	-0.11989	1.10321
	3.25	0	1	-3.01501	0.16004	1.73867
	3.25	0	2	-1.98946	0.49261	2.23707
	3.25	0	3	-1.00192	0.51813	2.28241
	3.25	0	4	-0.39419	0.34882	1.3472
	3.25	1	0	-3.12777	0.06255	1.67561
	3.25	1	1	-2.69796	0.27351	1.9975
	3.25	1	2	-1.75449	0.56124	2.35213
	3.25	1	3	-0.88729	0.51373	2.2217
	3.25	1	4	-0.3305	0.35106	1.26403
	3.25	2	0	-2.06864	0.48148	2.2221
	3.25	2	1	-1.79748	0.48715	2.24193
	3.25	2	2	-1.19595	0.5245	2.29128
	3.25	2	3	-0.57504	0.46971	1.9254
	3.25	2	4	-0.18804	0.32723	0.92295
	3.25	3	0	-1.04926	0.52736	2.2293
	3.25	3	1	-0.92195	0.48397	2.1421
	3.25	3	2	-0.63441	0.3962	1.78293
	3.25	3	3	-0.29926	0.32966	1.0788
	3.25	3	4	-0.07615	0.24086	0.37412
	3.25	4	0	-0.39396	0.3777	1.43619
	3.25	4	1	-0.37906	0.32023	1.18556
	3.25	4	2	-0.26307	0.25154	0.65786
	3.25	4	3	-0.09842	0.21267	0.23131
	3.25	4	4	-0.01955	0.13706	0.02735
	3.25	5	0	-0.10928	0.22102	0.33437
	3.25	5	1	-0.09674	0.20146	0.2225
	3.25	5	2	-0.05256	0.1655	0.0432
	3.25	5	3	-0.01067	0.11656	-0.03435
	3.25	5	4	-0.00681	0.05353	0.00158
	3.5	0	0	-2.77464	-0.23139	1.8567
	3.5	0	1	-2.38785	-0.03052	2.06763
	3.5	0	2	-1.60289	0.23658	2.29207
	3.5	0	3	-0.82367	0.3159	2.09121
	3.5	0	4	-0.30828	0.26138	0.9871
	3.5	1	0	-2.46751	-0.09685	2.00369
	3.5	1	1	-2.13409	0.06683	2.15076
	3.5	1	2	-1.43949	0.27523	2.34142
	3.5	1	3	-0.7304	0.32175	1.95364
	3.5	1	4	-0.25659	0.26624	0.88601
	3.5	2	0	-1.67252	0.21286	2.26991
	3.5	2	1	-1.45332	0.24484	2.28395
	3.5	2	2	-0.98346	0.30159	2.14449
	3.5	2	3	-0.46934	0.32006	1.51848
	3.5	2	4	-0.13794	0.25953	0.60693
	3.5	3	0	-0.86469	0.3125	2.01999
	3.5	3	1	-0.75653	0.29822	1.89751
	3.5	3	2	-0.51279	0.26867	1.39777
	3.5	3	3	-0.22671	0.25498	0.73618
	3.5	3	4	-0.04115	0.20258	0.23519
	3.5	4	0	-0.31873	0.26972	1.01754
	3.5	4	1	-0.29548	0.23906	0.82363
	3.5	4	2	-0.18764	0.20787	0.43731
	3.5	4	3	-0.05315	0.1856	0.13663
	3.5	4	4	-0.00033	0.11782	0.02543
	3.5	5	0	-0.0642	0.18895	0.20272
	3.5	5	1	-0.05167	0.17635	0.12596
	3.5	5	2	-0.01735	0.14787	0.02031
	3.5	5	3	0.00678	0.10122	-0.00686
	3.5	5	4	-0.0003	0.04306	0.02484
	3.75	0	0	-2.01595	-0.18667	2.37537
	3.75	0	1	-1.76627	-0.05842	2.44248
	3.75	0	2	-1.2049	0.13068	2.27154
	3.75	0	3	-0.63885	0.20252	1.65495
	3.75	0	4	-0.22677	0.20421	0.6246
	3.75	1	0	-1.81892	-0.10146	2.38408
	3.75	1	1	-1.58476	0.00992	2.35129
	3.75	1	2	-1.09498	0.14759	2.18087
	3.75	1	3	-0.56486	0.21212	1.50632
	3.75	1	4	-0.18473	0.21138	0.56482
	3.75	2	0	-1.26184	0.10289	2.22414
	3.75	2	1	-1.09552	0.14043	2.1586
	3.75	2	2	-0.7546	0.18712	1.79431
	3.75	2	3	-0.36174	0.22741	1.06802
	3.75	2	4	-0.08909	0.21298	0.38393
	3.75	3	0	-0.66586	0.19633	1.62031
	3.75	3	1	-0.58742	0.1912	1.45483
	3.75	3	2	-0.3954	0.18912	0.98672
	3.75	3	3	-0.15904	0.20476	0.45951
	3.75	3	4	-0.01288	0.1706	0.1461
	3.75	4	0	-0.24098	0.20254	0.66826
	3.75	4	1	-0.21553	0.18741	0.51191
	3.75	4	2	-0.12182	0.17681	0.25738
	3.75	4	3	-0.01753	0.16184	0.08503
	3.75	4	4	0.01163	0.09838	0.03062
	3.75	5	0	-0.02755	0.16215	0.12175
	3.75	5	1	-0.01696	0.15342	0.07347
	3.75	5	2	0.00688	0.12897	0.02278
	3.75	5	3	0.01625	0.08435	0.02432
	3.75	5	4	0.00182	0.03196	0.03688
	4.25	0	0	-0.96384	-0.07953	1.76827
	4.25	0	1	-0.85967	-0.02682	1.67413
	4.25	0	2	-0.63009	0.03622	1.30627
	4.25	0	3	-0.35959	0.08291	0.70751
	4.25	0	4	-0.09505	0.13999	0.22586
	4.25	1	0	-0.87606	-0.03753	1.66227
	4.25	1	1	-0.78244	9e-05	1.5375
	4.25	1	2	-0.58061	0.04142	1.16296
	4.25	1	3	-0.31141	0.09897	0.6178
	4.25	1	4	-0.06859	0.14813	0.20447
	4.25	2	0	-0.64984	0.0281	1.27472
	4.25	2	1	-0.58057	0.04175	1.16312
	4.25	2	2	-0.41601	0.07099	0.80559
	4.25	2	3	-0.18671	0.13162	0.39923
	4.25	2	4	-0.01413	0.14988	0.15064
	4.25	3	0	-0.36821	0.07903	0.69241
	4.25	3	1	-0.32804	0.08114	0.57895
	4.25	3	2	-0.2051	0.10814	0.36474
	4.25	3	3	-0.05244	0.14481	0.16213
	4.25	3	4	0.02077	0.11714	0.08702
	4.25	4	0	-0.10764	0.13365	0.22881
	4.25	4	1	-0.08568	0.13259	0.17009
	4.25	4	2	-0.02534	0.13546	0.10058
	4.25	4	3	0.02336	0.11753	0.06172
	4.25	4	4	0.01635	0.05904	0.05961
	4.25	5	0	0.01559	0.11443	0.06997
	4.25	5	1	0.02052	0.10865	0.05971
	4.25	5	2	0.026	0.08728	0.05482
	4.25	5	3	0.01598	0.04806	0.05887
	4.25	5	4	-0.0029	0.01018	0.04989

## Sheet: Chlorine averaged
	method	MP2	MP2	M06-2X(-D3)	CCSD(T)
	basis set	TZVPP	TZVPP/BSSE corr.	TZVPP	CBS extrapolation
	mean adduct formation energy	-3.21	-2.18491	-1.69312	-2.53156
	2.75	-2.236	-0.189373	0.518924	-1.04353
	3.25	-4.623	-3.41973	-2.88631	-3.7485
	3.5	-4.034	-3.13432	-2.57176	-3.36338
	3.75	-3.252	-2.59656	-2.11885	-2.78292
	4.25	-1.906	-1.58458	-1.40759	-1.71947
	overall difference to CCSD(T)/CBS	-0.678751	0.346647	0.838442
	2.75	-1.19225	0.854157	1.56245
	3.25	-0.874431	0.328764	0.862191
	3.5	-0.670989	0.229064	0.791618
	3.75	-0.469322	0.18636	0.664068
	4.25	-0.186765	0.134891	0.311877
	MAE
	overall MAE	0.680964	0.346647	0.844971
	2.75	1.19225	0.854157	1.58606
	3.25	0.874698	0.328764	0.869111
	3.5	0.672334	0.229064	0.793739
	3.75	0.249616	0.16576	0.376693
	4.25	0.0321877	0.0638877	0.0608323
	RMSD
	overall RMSD	1.05805	0.513439	1.20279
	2.75	1.65006	1.03501	1.97441
	3.25	1.20939	0.361745	1.09079
	3.5	0.941615	0.241304	1.04486
	3.75	0.668336	0.193241	0.92643
	4.25	0.280534	0.142933	0.441985

## Sheet: Bromine averaged
	method	MP2	MP2	M06-2X(-D3)	CCSD(T)
	basis set	TZVPP	TZVPP/BSSE corr.	TZVPP	CBS extrapolation
	mean adduct formation energy	-3.65574	-2.55104	-1.52168	-2.86747
	2.75	-1.08945	1.13297	2.7959	0.267912
	3.25	-5.48699	-4.20425	-3.20263	-4.52049
	3.5	-5.01088	-4.05207	-3.02508	-4.24335
	3.75	-4.15594	-3.45358	-2.50349	-3.58633
	4.25	-2.53545	-2.17829	-1.67308	-2.25507
	overall difference to CCSD(T)/CBS	-0.788274	0.316423	1.34579
	2.75	-1.35736	0.865061	2.52798
	3.25	-0.966496	0.31624	1.31787
	3.5	-0.767531	0.191283	1.21827
	3.75	-0.569606	0.132751	1.08284
	4.25	-0.28038	0.0767773	0.581989
	MAE
	overall MAE	0.7907	0.329344	1.34773
	2.75	1.35736	0.865061	2.53495
	3.25	0.966496	0.324232	1.32016
	3.5	0.767983	0.215201	1.21873
	3.75	0.337405	0.120423	0.73541
	4.25	0.050492	0.058621	0.11164
	RMSD
	overall RMSD	1.30326	0.494962	1.86393
	2.75	2.08402	1.00301	3.17198
	3.25	1.4151	0.359044	1.56062
	3.5	1.12611	0.230622	1.49337
	3.75	0.837839	0.165537	1.40619
	4.25	0.420308	0.0970027	0.816434
